# Supplementary material for: Melittin-induced long non-coding RNA NONHSAT105177 inhibits proliferation and migration of pancreatic ductal adenocarcinoma
Source: Cell Death Dis. 2018 Sep 20;9(10):940. doi: 10.1038/s41419-018-0965-3 (PMC6148000; doi:10.1038/s41419-018-0965-3)
Supplement: Supplementary file 3 — Supplementary table 2 [file 41419_2018_965_MOESM3_ESM.xlsx]

## Sheet: Supplementary table 2
ProbeName	p	FC (abs)	Regulation	B1.txt(normalized)	B2.txt(normalized)	B3.txt(normalized)	N1.txt(normalized)	N2.txt(normalized)	N3.txt(normalized)	B1.txt:gIsWellAboveBG_Call	B2.txt:gIsWellAboveBG_Call	B3.txt:gIsWellAboveBG_Call	N1.txt:gIsWellAboveBG_Call	N2.txt:gIsWellAboveBG_Call	N3.txt:gIsWellAboveBG_Call	EntrezGeneID	GeneSymbol	Description	Seq_type	ControlType	Probe_Seq	BioType	chrom	start	end	strand	TargetID	GeneName	RefSeqAccession	Go	UniGeneID	ncRNA_Accession	ncRNA_SeqID	Source	SourceID	SourceLink	Xref
CUST_9889_PI429545380	0.000456	7.76133	up	7.01409	7.5158	7.8915	4.74541	4.45492	4.35215	P	P	P	P	P	P		FR073497	Putative conserved noncoding region (RNAz)	ncRNA	FALSE	ACTGCAAGAAGCAGCTCCTAAAAATCAATAAAGAGGTCTGTCAGTTGCTGACTTTTCTCT	nc_conserved_region	chr8	89051866	89052103	+	FR073497					FR073497	humanseq11018	frnadb v3.4	FR073497	http://www.ncrna.org/frnadb/detail.html?i_name=FR073497	RNZ32818 RNAdb v2.0
CUST_16504_PI429545395	0.00314888	2.24242	down	9.50878	10.1131	9.75495	10.9554	11.051	10.8656	P	P	P	P	P	P				ncRNA	FALSE	AGAATGAATTTGTCCTCATCAAGAGGATGTGGATGAAGGTTACATGAACAAGGTAGAGCT	lincRNA	chr4	103649902	103651328	-	NONHSAT097595					NONHSAT097595	humanseq41756	NONCODE v4	NONHSAT097595	http://noncode.org/show_rna.php?id=NONHSAT097595	ensembl=ENST00000512037
CUST_62797_PI429545399	0.00111491	2.12208	up	12.4556	12.1953	12.1245	11.014	11.2188	11.2861	P	P	P	P	P	P				ncRNA	FALSE	CATGAAGGCCGGCAGCATCAATGTCTGGAACATCTGTCCCCTGTTCAAAGGTGAGCAGCC	lincRNA	chrX	152954177	152956336	+	NONHSAT139095					NONHSAT139095	humanseq56763	NONCODE v4	NONHSAT139095	http://noncode.org/show_rna.php?id=NONHSAT139095	ensembl=ENST00000476466
CUST_294_PI429545399	0.0187402	4.17851	down	8.99685	7.17466	8.02985	9.89219	10.2323	10.2658	P	P	P	P	P	P				ncRNA	FALSE	GTAACCCTTTACCCTATAATTGCTATCCTTAAAGATTTCAAATAAACTCGGAGGGAACTG	lincRNA	chr7	94285681	94298949	+	NONHSAT122051					NONHSAT122051	humanseq50033	NONCODE v4	NONHSAT122051	http://noncode.org/show_rna.php?id=NONHSAT122051	ensembl=ENST00000493935
CUST_57805_PI429545380	0.0102372	2.51668	up	7.30295	6.6329	7.16884	6.11752	5.49766	5.49495	P	P	P	P	P	P		FR229005	Putative conserved noncoding region (RNAz)	ncRNA	FALSE	TTCCTGTCTCATACAGGCCCATCTTAAGTTTTGATGTTGAATTAAAACTACTTCTACCCC	nc_conserved_region	chr8	23701135	23701364	+	FR229005					FR229005	humanseq15839	frnadb v3.4	FR229005	http://www.ncrna.org/frnadb/detail.html?i_name=FR229005	RNZ32250 RNAdb v2.0
CUST_53973_PI429545388	0.00162257	2.405	down	4.36045	4.4725	4.38853	5.89455	5.35397	5.77106	A	A	A	P	P	P				ncRNA	FALSE	GCTCAGTAACTGAGCCTCGTGAGCATTAGAATGTTGAGATCAGCATGAAGTTAGCCTGTA	lincRNA	chr2	128646486	128649826	+	NONHSAT074210					NONHSAT074210	humanseq35743	NONCODE v4	NONHSAT074210	http://noncode.org/show_rna.php?id=NONHSAT074210	TO BE PUBLISHED=TCONS_00021294
CUST_29745_PI429545388	0.00883624	2.1056	up	5.42543	5.33535	5.0949	4.44106	3.80748	4.38443	P	P	P	A	A	P				ncRNA	FALSE	TCACATTTTGATTGGTGGGAAGGAAAACTTCGAGGTCAAACTGGCATTTTTCCAGCCAAC	lincRNA	chr2	217730	266398	-	NONHSAG026753					NONHSAG026753	humanseq33164	NONCODE v4	NONHSAG026753	http://noncode.org/show_gene.php?id=NONHSAG026753	NONHSAT068489; NONHSAT068490; NONHSAT068491; NONHSAT068492; NONHSAT068493; NONHSAT068496; NONHSAT068497; NONHSAT068498; NONHSAT068499; NONHSAT068500
CUST_31581_PI429545395	0.000461	2.08037	up	7.25053	6.97463	6.9415	6.02872	5.95556	6.01186	P	P	P	P	P	P				ncRNA	FALSE	CAGCCTTTTTAGAAGTAGCACAGTAAGCTGGCTTTTAAGAGCCACTTTTACAAATGCTGC	lincRNA	chr5	33440910	33446303	+	NONHSAT100954					NONHSAT100954	humanseq43355	NONCODE v4	NONHSAT100954	http://noncode.org/show_rna.php?id=NONHSAT100954	ensembl=ENST00000502508
CUST_63148_PI429545406	0.000202	2.49373	down	7.27694	7.30616	7.03135	8.43439	8.52083	8.61416	P	P	P	P	P	P				ncRNA	FALSE	AAATGCGTCCCTGTACAGATAGTGGGGATTTTTTGTTATGTTTGCACTTTGTATATTGGT	lincRNA	chr19	11238222	11244197	+	NONHSAT061118					NONHSAT061118	humanseq76608	NONCODE v4	NONHSAT061118	http://noncode.org/show_rna.php?id=NONHSAT061118	ensembl=ENST00000560628
CUST_73844_PI429545410	4.47e-05	9.97178	up	12.8029	12.9898	12.5442	9.233	9.61824	9.53214	P	P	P	P	P	P		ANGPTL4	Homo sapiens angiopoietin-like 4 (ANGPTL4), transcript variant 4, non-coding RNA	ncRNA	FALSE	GCAGGCGCCAATGGTATCTGGGCGGAGCTCACAGAGTTCTTGGAATAAAAGCAACCTCAG	non-coding RNA	chr19	8429010	8439259	+	NR_104213.1					NR_104213.1	humanseq87533	RefSeq	NR_104213.1	http://www.ncbi.nlm.nih.gov/nuccore/NR_104213.1	gi|543173176
CUST_54151_PI429545395	0.00186373	4.64177	up	8.65762	9.07857	9.1428	7.26724	6.52167	6.44606	P	P	P	P	P	P				ncRNA	FALSE	TTAATATCCTTCTGACTTCCTGAGACAGTTTGGTCCCAGAGATGCCTAAGTCTGTAGTCC	lincRNA	chr6	1235684	1239504	+	NONHSAG042580					NONHSAG042580	humanseq45749	NONCODE v4	NONHSAG042580	http://noncode.org/show_gene.php?id=NONHSAG042580	NONHSAT106415; NONHSAT106416
CUST_26634_PI429545399	0.00013	3.30687	up	8.67011	8.58879	8.96121	7.07512	6.95151	7.01708	P	P	P	P	P	P				ncRNA	FALSE	TTGCCTACCATTTTACAGTATTTGTCTTCTATTTTGGAGCCTTTTTATTGGAAGCAGCAG	lincRNA	chr8	120220646	120255759	+	NONHSAT128424					NONHSAT128424	humanseq52833	NONCODE v4	NONHSAT128424	http://noncode.org/show_rna.php?id=NONHSAT128424	TO BE PUBLISHED=TCONS_00037164
CUST_1849_PI429545380	0.0023928	3.39493	up	5.55408	4.74294	5.02356	3.14518	3.42462	3.46063	P	P	P	P	P	P		linc-SAMSN1-3	linc-SAMSN1-3	ncRNA	FALSE	CTAAAAATTGAAGACGTCCCTTAATTCTCTGAAAGAAAGCCACCTTTTAATAAAGCCAGA	lincRNA	chr21	16189150	16254319	-	TCONS_l2_00017147					TCONS_l2_00017147	humanseq10202	broadlincRNA	TCONS_l2_00017147	http://www.broadinstitute.org/genome_bio/human_lincrnas/?q=TUCP_transcripts_catalog	XLOC_l2_009139
CUST_78344_PI429545410	3.75e-06	2.41018	up	7.58412	7.62655	7.64648	6.29191	6.3961	6.36171	P	P	P	P	P	P		CNIH4	Homo sapiens cornichon family AMPA receptor auxiliary protein 4 (CNIH4), transcript variant 6, non-coding RNA	ncRNA	FALSE	GACTGTCAGCTAAAAGTCTTTTCACAAGAATGTCAACAGAGAATGGCATCTCAAAATATA	non-coding RNA	chr1	224544512	224564586	+	NR_102347.1					NR_102347.1	humanseq87987	RefSeq	NR_102347.1	http://www.ncbi.nlm.nih.gov/nuccore/NR_102347.1	gi|467096719
CUST_71412_PI429545402	0.0223577	2.12049	down	4.43504	4.25183	3.92964	5.48185	5.61359	4.77428	A	A	A	P	P	P				ncRNA	FALSE	CACGTTCCCACACAGCTGTACCACCACTAACCACACAGCAGGGGCAAGAAAAAGCAAATA	lincRNA	chr14	70046780	70048701	-	NONHSAT037534					NONHSAT037534	humanseq67491	NONCODE v4	NONHSAT037534	http://noncode.org/show_rna.php?id=NONHSAT037534	PMID:23818866=FPKM1_group_9248_transcri
CUST_7999_PI429545380	0.000132	7.55091	up	5.19641	5.64919	5.55338	2.76321	2.61716	2.26867	P	P	P	A	A	A		FR264384	Putative conserved noncoding region (RNAz)	ncRNA	FALSE	ATCAAGATACCTTTGCGTGGATCAAGCTTGTGTACTTGACCGTTTTTATATTACTTTTGT	nc_conserved_region	chr9	2653919	2654254	+	FR264384					FR264384	humanseq10828	frnadb v3.4	FR264384	http://www.ncrna.org/frnadb/detail.html?i_name=FR264384	RNZ33448 RNAdb v2.0
CUST_72708_PI429545388	4.73e-05	2.04383	down	8.61192	8.68527	8.72544	9.61812	9.75172	9.74661	P	P	P	P	P	P				ncRNA	FALSE	TGCCACTACCAAGGTGGTTGGCAGTGCCTTGGAGTCAACAGCCAGTCTCCTCCTAGTCTT	lincRNA	chr3	5141311	5141546	+	NONHSAT087654					NONHSAT087654	humanseq37712	NONCODE v4	NONHSAT087654	http://noncode.org/show_rna.php?id=NONHSAT087654	ensembl=ENST00000458338
CUST_30399_PI429545399	0.000161	2.8796	up	5.45734	5.15581	5.47523	3.80216	3.7937	3.91492	P	P	P	A	A	A				ncRNA	FALSE	GCTGGAGAACTATGGGAACGGGCCTACCAAGTATCTCCACTTTTGAAAATTGTAATTACT	lincRNA	chr8	145946297	145980871	-	NONHSAT129830					NONHSAT129830	humanseq53231	NONCODE v4	NONHSAT129830	http://noncode.org/show_rna.php?id=NONHSAT129830	ensembl=ENST00000524394
CUST_39659_PI429545395	6.94e-05	4.27952	down	6.01041	5.60562	5.82656	7.8567	7.89365	7.98459	P	P	P	P	P	P				ncRNA	FALSE	TATACTGTGGGCTATAAAGAAGGGCTTTTATCTTGTGGAATAAGTCTTGACTGGGATGAA	lincRNA	chr5	110835282	110848233	-	NONHSAT103190					NONHSAT103190	humanseq44221	NONCODE v4	NONHSAT103190	http://noncode.org/show_rna.php?id=NONHSAT103190	ensembl=ENST00000502931
CUST_26864_PI429545376	1.1e-05	2.54813	up	7.05556	7.05151	7.12831	5.64386	5.76105	5.78216	P	P	P	P	P	P		linc-TPBG-3	linc-TPBG-3	ncRNA	FALSE	GGAATATGGCTGGGACCATCCCTGACTCTCTTTTTTCCTTGAATGTGAACACATGAGTGA	lincRNA	chr6	81151576	81163845	+	TCONS_00011871					TCONS_00011871	humanseq2835	broadlincRNA	TCONS_00011871	http://www.broadinstitute.org/genome_bio/human_lincrnas/?q=lincRNA_catalog	XLOC_005365
CUST_84224_PI429545384	0.018118	2.32548	down	3.52755	3.63136	4.38018	5.29105	5.15785	4.74279	A	A	A	P	P	P				ncRNA	FALSE	CTTTTAAAATTTTTTGTTTTGCATCCGAAACCGAAAGAAATAAAGCGGTGGGAGGCAGGG	lincRNA	chr1	879583	894679	-	NONHSAT000214					NONHSAT000214	humanseq28636	NONCODE v4	NONHSAT000214	http://noncode.org/show_rna.php?id=NONHSAT000214	PMID:22140575=brain_Pred53
CUST_71020_PI429545380	0.00134321	2.10199	down	5.12172	5.13674	4.80563	5.97488	6.05839	6.24609	P	P	A	P	P	P		FR028647	Putative conserved noncoding region (RNAz)	ncRNA	FALSE	ATAGTGACGCAAATCTGCATGAACAGCTAATTGTACCATAGTGTTCATTGATACAATCAT	nc_conserved_region	chr3	70016317	70016557	+	FR028647					FR028647	humanseq17175	frnadb v3.4	FR028647	http://www.ncrna.org/frnadb/detail.html?i_name=FR028647	RNZ23180 RNAdb v2.0
CUST_91847_PI429545399	8.78e-05	2.43086	up	8.45685	8.27833	8.4602	7.01607	7.19245	7.14246	P	P	P	P	P	P				ncRNA	FALSE	ATGTCTTTTATTGCATGAACATTACGGATATTGATGACAAATCATCAAGAGGGCCCGGCA	lincRNA	chr11	3060424	3078671	-	NONHSAG007445					NONHSAG007445	humanseq59851	NONCODE v4	NONHSAG007445	http://noncode.org/show_gene.php?id=NONHSAG007445	NONHSAT017552; NONHSAT017553
CUST_1042_PI429545399	0.00127564	2.26786	up	8.84203	8.7575	8.98803	7.429	7.7539	7.86067	P	P	P	P	P	P				ncRNA	FALSE	CTTCTGTGAAGACAAACCCATGCACACATTCTGTTGTCTGAATAATATTTAAATGAATCC	lincRNA	chr7	99156292	99169194	+	NONHSAT122256					NONHSAT122256	humanseq50115	NONCODE v4	NONHSAT122256	http://noncode.org/show_rna.php?id=NONHSAT122256	ensembl=ENST00000493947
CUST_546_PI429545380	8.06e-06	2.26147	up	6.99371	6.98861	7.10009	5.84802	5.88084	5.82176	P	P	P	P	P	P		linc-PSG9-3	linc-PSG9-3	ncRNA	FALSE	AGGTGCCCAGTCTGCTTGTCTATGGAAGGCTGTCTGGAGGGGACAACAGAAGAGATCTGC	lincRNA	chr19	43882722	43883356	-	TCONS_l2_00013129					TCONS_l2_00013129	humanseq10062	broadlincRNA	TCONS_l2_00013129	http://www.broadinstitute.org/genome_bio/human_lincrnas/?q=TUCP_transcripts_catalog	XLOC_l2_007063
CUST_180_PI429545395	0.000461	2.99706	up	7.86878	7.89037	7.8328	6.32589	6.00166	6.51376	P	P	P	P	P	P				ncRNA	FALSE	TTCTCAACCTTAATCGTCTCCGGAGTCGAGACATCTTGACTGATGTTGTCATTGTTGTGA	lincRNA	chr3	187449552	187463225	-	NONHSAT093890					NONHSAT093890	humanseq40020	NONCODE v4	NONHSAT093890	http://noncode.org/show_rna.php?id=NONHSAT093890	ensembl=ENST00000480458
CUST_48067_PI429545384	0.0388618	2.05356	down	5.69081	4.83	5.37891	6.16097	6.05345	6.79968	P	A	P	P	P	P		CTD-3065B20.2-001	CTD-3065B20.2-001	ncRNA	FALSE	GCTCTCAAGTTGATCCATACAGTGCCAGATTATACCCTATCATAAGAGATAGGGTCCCCT	antisense	chr15	91139072	91139679	-	ENST00000558389					ENST00000558389	humanseq24891	Ensembl	ENST00000558389	http://www.ensembl.org/Homo_sapiens/Transcript/Summary?t=ENST00000558389	ENSG00000259212
CUST_89201_PI429545395	0.0003	2.26152	down	8.62564	8.35277	8.35852	9.53967	9.64035	9.68881	P	P	P	P	P	P				ncRNA	FALSE	AAGACAACTAAAATACCCATTTGGACCAAAAGCCACCAGATTGCTTAGTGCCTGACACAG	lincRNA	chr7	55495748	55499099	+	NONHSAT120678					NONHSAT120678	humanseq49498	NONCODE v4	NONHSAT120678	http://noncode.org/show_rna.php?id=NONHSAT120678	ensembl=ENST00000466041
CUST_3959_PI429545380	0.00631652	3.58827	up	4.34032	5.21584	5.42342	3.12932	2.96101	3.35939	P	P	P	A	A	P		FR366734	Putative conserved noncoding region (EvoFold)	ncRNA	FALSE	TTTGTATTTTGCATACTCAAGGTGAGAATTAAGTTTTAAATAAACCTATAATATTTTATC	nc_conserved_region	chr9	110247132	110247365	-	FR366734					FR366734	humanseq10421	frnadb v3.4	FR366734	http://www.ncrna.org/frnadb/detail.html?i_name=FR366734	EVF26666 RNAdb v2.0
CUST_77553_PI429545380	8.28e-05	4.42024	up	13.8898	13.4789	13.6519	11.4181	11.5902	11.5799	P	P	P	P	P	P		GAS5-014	GAS5-014	ncRNA	FALSE	TCAGAATTCATGATTGAAGAAATGCAGGCAGACCTGTTATCCTAAACTAGGGTTTTTAAT	processed_transcript	chr1	173833049	173836953	-	ENST00000454068					ENST00000454068	humanseq17843	Ensembl	ENST00000454068	http://www.ensembl.org/Homo_sapiens/Transcript/Summary?t=ENST00000454068	ENSG00000234741
CUST_64536_PI429545380	0.000686	2.18455	down	5.88358	5.8364	5.60149	7.02548	6.92759	6.75039	P	P	P	P	P	P		FR358185		ncRNA	FALSE	ACAAATGAGTAAGTGACATACGGATACCAGCAACAGCTGTCGGTTCTGTTTCCTTTGCTC	antisense_RNA	chr15	78881464	78883618	-	FR358185					FR358185	humanseq16519	frnadb v3.4	FR358185	http://www.ncrna.org/frnadb/detail.html?i_name=FR358185	ASO2209 RNAdb v2.0
CUST_9965_PI429545384	0.0013291	2.05132	up	10.9108	10.8438	10.9333	9.61511	9.92211	10.041	P	P	P	P	P	P		AC058791.2-006	AC058791.2-006	ncRNA	FALSE	TTCTCTGCCTTGCTGATCTGAGCTCAGACCTGCCAATTTACCAGAGATAATTGATAACAC	antisense	chr7	130727595	130737309	-	ENST00000416999					ENST00000416999	humanseq21018	Ensembl	ENST00000416999	http://www.ensembl.org/Homo_sapiens/Transcript/Summary?t=ENST00000416999	ENSG00000231721
CUST_80676_PI429545376	4.51e-06	8.43562	up	9.85956	9.8487	10.0881	6.8102	6.9481	6.80855	P	P	P	P	P	P		linc-RNF170-3	linc-RNF170-3	ncRNA	FALSE	CTTGTTACATTGAAGCACTTCAAGACTCCCTTTTTAAAAGTGGAGCCCTTTCTTCCTGGA	lincRNA	chr8	47490844	47526157	-	TCONS_l2_00028185					TCONS_l2_00028185	humanseq8554	broadlincRNA	TCONS_l2_00028185	http://www.broadinstitute.org/genome_bio/human_lincrnas/?q=TUCP_transcripts_catalog	XLOC_l2_014504
CUST_69083_PI429545399	4.52e-05	6.47153	up	9.25023	8.9715	8.914	6.27193	6.54338	6.2381	P	P	P	P	P	P				ncRNA	FALSE	TCACATCTTCATCCTGATTAGATTGAGTTTCAGTTCTGCCAAGGACCACCCTGAATTTAT	lincRNA	chr10	2114039	2123291	+	NONHSAG004997					NONHSAG004997	humanseq57425	NONCODE v4	NONHSAG004997	http://noncode.org/show_gene.php?id=NONHSAG004997	NONHSAT010948; NONHSAT010949
CUST_13659_PI429545380	0.0058824	2.68055	down	4.41763	3.6658	3.86873	5.12943	5.48915	5.60117	P	A	A	P	P	P		FR328542	Putative conserved noncoding region (RNAz)	ncRNA	FALSE	TTATAGTGATTTATATTCTCCGTGGCAATGTGCTGTAACCTCAGAGTGATACCACTGCGG	nc_conserved_region	chr7	116857703	116857941	+	FR328542					FR328542	humanseq11397	frnadb v3.4	FR328542	http://www.ncrna.org/frnadb/detail.html?i_name=FR328542	RNZ31646 RNAdb v2.0
CUST_46895_PI429545410	0.0244241	2.22809	down	5.14026	5.01702	4.94159	6.83474	5.85125	5.8803	P	P	P	P	P	P		ITIH1	PREDICTED: Homo sapiens inter-alpha-trypsin inhibitor heavy chain 1 (ITIH1), transcript variant X1, misc_RNA	ncRNA	FALSE	ACAGGACCCCAACACAGGCTTCTCAGTGAATGGACAGCTCATTGGCAACAAGGCCAGGAG	misc_RNA					XR_245127.1					XR_245127.1	humanseq84820	RefSeq	XR_245127.1	http://www.ncbi.nlm.nih.gov/nuccore/XR_245127.1	gi|530372396
CUST_79051_PI429545399	0.00887005	2.06715	up	7.48644	6.85416	7.22966	5.90064	6.25868	6.26802	P	P	P	P	P	P				ncRNA	FALSE	AGTATCACAACAAGCCCATCTGCTAAACATCCCGAGCTGGAATTGGAAAGAAGGTGATGA	lincRNA	chr10	78823450	78844475	-	NONHSAG006287					NONHSAG006287	humanseq58503	NONCODE v4	NONHSAG006287	http://noncode.org/show_gene.php?id=NONHSAG006287	NONHSAT014149; NONHSAT014150
CUST_80660_PI429545406	0.00197286	2.36897	down	8.45695	7.91479	8.11449	9.31237	9.36496	9.54168	P	P	P	P	P	P				ncRNA	FALSE	ACTTGAATACATGAGGGAACCAGAGTTCAAAGTCCTATGCAACCTTAGGAGGGGGTTAGA	lincRNA	chr20	33292147	33301237	+	NONHSAT079453					NONHSAT079453	humanseq78510	NONCODE v4	NONHSAT079453	http://noncode.org/show_rna.php?id=NONHSAT079453	PMID:22140575=brain_Pred26647
CUST_73105_PI429545384	0.0063273	2.04244	down	4.45137	4.75003	4.38395	5.87545	5.3488	5.45199	A	A	A	P	P	P		LINC00478-016	LINC00478-016	ncRNA	FALSE	AAGCCAGAAGACATCTAGGACATCCATAAAAATTCATCAGAGAGCATTTTACTACTGAGC	lincRNA	chr21	17791648	17979471	+	ENST00000602892					ENST00000602892	humanseq27496	Ensembl	ENST00000602892	http://www.ensembl.org/Homo_sapiens/Transcript/Summary?t=ENST00000602892	ENSG00000215386
CUST_65202_PI429545376	1.42e-05	6.26073	up	9.24444	9.2686	9.37828	6.48371	6.81454	6.65407	P	P	P	P	P	P		linc-NBPF9-3	linc-NBPF9-3	ncRNA	FALSE	CCAGATGCATCCTGTTTTGAGAATGTTAATGGATACACCAGCTGCTGCTTTGGATTTCAC	lincRNA	chr1	143347957	143405365	+	TCONS_l2_00000557					TCONS_l2_00000557	humanseq6932	broadlincRNA	TCONS_l2_00000557	http://www.broadinstitute.org/genome_bio/human_lincrnas/?q=TUCP_transcripts_catalog	XLOC_l2_000399
CUST_54858_PI429545399	0.00582637	2.18505	down	10.0474	9.4948	9.69085	10.6057	10.9758	11.0345	P	P	P	P	P	P				ncRNA	FALSE	TTTTTTAGTTTGAGCTCTTAGGTTTATTGGAGCTAGCAATAATTGGTTCTGGCAAGTTTG	lincRNA	chrX	48432878	48436365	+	NONHSAT136942					NONHSAT136942	humanseq55861	NONCODE v4	NONHSAT136942	http://noncode.org/show_rna.php?id=NONHSAT136942	ensembl=ENST00000466764
CUST_45060_PI429545384	0.000794	3.0814	up	6.2161	6.51244	6.16453	4.53273	4.95533	4.53426	P	P	P	A	P	P		RP11-616K22.2-001	RP11-616K22.2-001	ncRNA	FALSE	AGAAAAGCCAATATGAGAAGCAATTTGATCAACAATCACTCCCTACTGTTTGGAGTAACC	lincRNA	chr15	44679518	44682649	-	ENST00000559034					ENST00000559034	humanseq24584	Ensembl	ENST00000559034	http://www.ensembl.org/Homo_sapiens/Transcript/Summary?t=ENST00000559034	ENSG00000259499
CUST_87344_PI429545384	4.51e-05	4.01635	up	7.05769	7.19375	6.92327	4.94342	5.02814	5.18551	P	P	P	A	P	P				ncRNA	FALSE	AGACGACGGAGGAGATCCGGCAGATGGGCACTGAGTGCCATTACTTCATCTGTGATGTGG	lincRNA	chr1	12628420	12676799	-	NONHSAT000956					NONHSAT000956	humanseq28972	NONCODE v4	NONHSAT000956	http://noncode.org/show_rna.php?id=NONHSAT000956	ensembl=ENST00000464917
CUST_70064_PI429545406	0.0202502	2.15252	up	6.49133	6.12031	6.69185	4.91405	5.31095	5.76042	P	P	P	A	P	P				ncRNA	FALSE	CTGACATGCTGCATGTGTCTGTGGTCTCTAAGAGTCAAAACCAAAGCCAAAAGAAAAAGA	lincRNA	chr19	37803779	37808044	+	NONHSAT066099					NONHSAT066099	humanseq77385	NONCODE v4	NONHSAT066099	http://noncode.org/show_rna.php?id=NONHSAT066099	ensembl=ENST00000587570
CUST_55044_PI429545406	0.00571686	3.60302	up	5.32619	5.34741	5.09646	4.06565	3.17004	2.98675	P	P	P	A	A	A				ncRNA	FALSE	TGTTCGTGATCATAACCCCAAATCATTGGTACCTCGATGTTTAGAGGGGAAACAGCATTG	lincRNA	chr18	57230994	57236696	+	NONHSAT059566					NONHSAT059566	humanseq75742	NONCODE v4	NONHSAT059566	http://noncode.org/show_rna.php?id=NONHSAT059566	TO BE PUBLISHED=TCONS_00017642
CUST_15414_PI429545380	0.000543	3.86602	up	7.64951	7.10174	7.52682	5.53356	5.61025	5.28171	P	P	P	P	P	P		FR253844	Putative conserved noncoding region (RNAz)	ncRNA	FALSE	GTCAAGTTGCTGTTTCCTGGGCTGAGTTTAGCATGTAGCATGGCTTCATCATCCAAATAT	nc_conserved_region	chr1	48485492	48485831	+	FR253844					FR253844	humanseq11574	frnadb v3.4	FR253844	http://www.ncrna.org/frnadb/detail.html?i_name=FR253844	RNZ2099 RNAdb v2.0
CUST_19819_PI429545406	0.000305	2.61117	up	5.68013	5.61511	5.68823	4.06545	4.29809	4.46585	P	P	P	A	A	P				ncRNA	FALSE	CTAGATAAAGCTCTCAAACTTACCAAGGAAAGTGATGACAGCTTGACTCGGCCTTACACA	lincRNA	chr16	87426028	87433110	+	NONHSAT144294					NONHSAT144294	humanseq72075	NONCODE v4	NONHSAT144294	http://noncode.org/show_rna.php?id=NONHSAT144294	ensembl=ENST00000564638
CUST_24017_PI429545384	0.0350658	2.39344	down	4.27722	3.80636	3.55763	5.82304	4.7787	4.81673	A	A	A	P	P	P		CTD-2516F10.2-006	CTD-2516F10.2-006	ncRNA	FALSE	TTCTGTGCTTTCTGGAGGAAATGGTCATGGGTTTCCCAACCTGCCTTTTAAACTAAGATC	antisense	chr11	7471608	7487066	-	ENST00000526706					ENST00000526706	humanseq22447	Ensembl	ENST00000526706	http://www.ensembl.org/Homo_sapiens/Transcript/Summary?t=ENST00000526706	ENSG00000251364
CUST_70908_PI429545395	0.000496	2.33381	up	10.4536	10.805	10.5853	9.51019	9.32639	9.33923	P	P	P	P	P	P				ncRNA	FALSE	AGTGGGTGGCCTCAGGCAACAAACCTGAGCATGATCCTGGTTGGCGAGAATCCTGCAAGT	lincRNA	chr6	108307014	108307235	-	NONHSAT114324					NONHSAT114324	humanseq47564	NONCODE v4	NONHSAT114324	http://noncode.org/show_rna.php?id=NONHSAT114324	ensembl=ENST00000423135
CUST_42064_PI429545402	0.00488059	3.00593	down	4.42599	5.14292	4.23416	6.11253	6.16079	6.29317	A	P	A	P	P	P				ncRNA	FALSE	CTTCCGATCTGTACCTGAGAGGTTTGTGGAAAAGATGGCAAATGGGGAATAAAAAGATTT	lincRNA	chr12	110025665	110035067	+	NONHSAT030613					NONHSAT030613	humanseq64379	NONCODE v4	NONHSAT030613	http://noncode.org/show_rna.php?id=NONHSAT030613	ensembl=ENST00000540353
CUST_63564_PI429545410	0.00347304	2.21972	down	4.22422	4.17451	3.85246	5.52194	5.0598	5.12059	A	A	A	P	P	P		ALMS1P	Homo sapiens Alstrom syndrome 1 pseudogene (ALMS1P), non-coding RNA	ncRNA	FALSE	TTATCCTGAGGACAGAAAGTTAAAAAAGAACAAGAAGAATTCCCATGAAGGAGTTTCCTG	non-coding RNA	chr2	73872045	73912694	+	NR_003683.2					NR_003683.2	humanseq86498	RefSeq	NR_003683.2	http://www.ncbi.nlm.nih.gov/nuccore/NR_003683.2	gi|239735503
CUST_92586_PI429545402	2.66e-05	11.7916	up	5.67002	6.13493	6.05037	2.55204	2.31658	2.30762	P	P	P	A	A	A				ncRNA	FALSE	TTTCTTCTCACACAGTTCCATAGTGCTTATGGCATCAAAGGGAAGATACGTCTCCAGAGG	lincRNA	chr15	81239284	81241503	+	NONHSAT047716					NONHSAT047716	humanseq69706	NONCODE v4	NONHSAT047716	http://noncode.org/show_rna.php?id=NONHSAT047716	ensembl=ENST00000559966
CUST_23218_PI429545376	1.46e-06	4.20349	up	8.20949	8.22194	8.32635	6.12774	6.19659	6.21869	P	P	P	P	P	P		linc-LYSMD3-2	linc-LYSMD3-2	ncRNA	FALSE	AATGTGACTGACGTCTTTGGAAGGATGAGACTTAGCGTGCCTGTACAGTTGTGTCCAAAT	lincRNA	chr5	90606276	90609354	-	TCONS_00010405					TCONS_00010405	humanseq2454	broadlincRNA	TCONS_00010405	http://www.broadinstitute.org/genome_bio/human_lincrnas/?q=lincRNA_catalog	XLOC_004924
CUST_16254_PI429545380	0.000548	3.25262	up	6.75721	6.24646	6.54684	4.94306	4.83825	4.66439	P	P	P	P	P	P		FR189183	Putative conserved noncoding region (RNAz)	ncRNA	FALSE	ACCTTATGCAAACATTTCTGTGCCTGCTGGGTAGGGGCACGTCTGAGGGGCCCTGCTCCA	nc_conserved_region	chr5	176307233	176307533	+	FR189183					FR189183	humanseq11658	frnadb v3.4	FR189183	http://www.ncrna.org/frnadb/detail.html?i_name=FR189183	RNZ28624 RNAdb v2.0
CUST_56295_PI429545410	0.000516	2.43334	up	6.35256	6.60688	6.34863	5.05744	5.33689	5.06492	P	P	P	A	P	P		ITPKC	PREDICTED: Homo sapiens inositol-trisphosphate 3-kinase C (ITPKC), transcript variant X1, misc_RNA	ncRNA	FALSE	CTCTCCTTTTCTACTGACCATCTTGATACTTATTTATACGAGAGGCAGTTGCTGGACGGG	misc_RNA					XR_243961.1					XR_243961.1	humanseq85769	RefSeq	XR_243961.1	http://www.ncbi.nlm.nih.gov/nuccore/XR_243961.1	gi|530417296
CUST_76063_PI429545402	0.020517	3.15877	up	4.74287	5.57178	4.92675	2.68376	3.76882	3.81072	P	P	P	A	A	A				ncRNA	FALSE	TTTTTCAGAAGGGAAACTGAAAGAAAGAGGGGAAGAGTATTAAAGACCATTTCTGGCTGG	lincRNA	chr14	100828040	100841884	-	NONHSAG015906					NONHSAG015906	humanseq67990	NONCODE v4	NONHSAG015906	http://noncode.org/show_gene.php?id=NONHSAG015906	NONHSAT039699; NONHSAT039701
CUST_42733_PI429545380	2.96e-05	5.27629	up	10.0224	10.0969	10.1298	7.88423	7.65684	7.50949	P	P	P	P	P	P		FR234042		ncRNA	FALSE	CGAGGAATATTGTTTCTGACATGCTCAGTGGACCTACTGCTGGTGTTCTTAACCATTTCC	antisense_RNA	chr2	228110425	228170372	-	FR234042					FR234042	humanseq14322	frnadb v3.4	FR234042	http://www.ncrna.org/frnadb/detail.html?i_name=FR234042	ASO3635 RNAdb v2.0
CUST_19249_PI429545395	0.00892727	2.13182	up	8.30621	7.58846	8.17455	6.88258	7.05709	6.85329	P	P	P	P	P	P				ncRNA	FALSE	TAAATGCATACGCATGTTGGGAACCGAAGTCAGCCATCTTCCCTAGGACAAATCTTTACT	lincRNA	chr4	139081290	139095898	+	NONHSAT098422					NONHSAT098422	humanseq42059	NONCODE v4	NONHSAT098422	http://noncode.org/show_rna.php?id=NONHSAT098422	TO BE PUBLISHED=TCONS_00028997
CUST_39959_PI429545376	0.0247769	3.09891	down	4.6131	3.85599	3.02516	5.58989	5.48479	5.31485	A	A	A	P	P	P		linc-ANXA8L2-1	linc-ANXA8L2-1	ncRNA	FALSE	AGGCATCTACCTTGGGGTAAGGAATTCCTTATTCTGCACCTCTTGCTTGTGATTTAAAAT	lincRNA	chr10	47679747	47696620	+	TCONS_00018726					TCONS_00018726	humanseq4231	broadlincRNA	TCONS_00018726	http://www.broadinstitute.org/genome_bio/human_lincrnas/?q=lincRNA_catalog	XLOC_008480
CUST_44095_PI429545410	0.00083	2.44767	down	5.69165	5.39382	5.28586	6.74634	6.61897	6.88023	P	P	P	P	P	P		MAP3K6	PREDICTED: Homo sapiens mitogen-activated protein kinase kinase kinase 6 (MAP3K6), transcript variant X2, misc_RNA	ncRNA	FALSE	TATCTGGGCTCAGCTAGCCAGGGCGGCTACCTTAAGATCTTCATGGAGGAAGTGCCTGGA	misc_RNA					XR_241205.1					XR_241205.1	humanseq84539	RefSeq	XR_241205.1	http://www.ncbi.nlm.nih.gov/nuccore/XR_241205.1	gi|530361431
CUST_536_PI429545380	6.35e-05	5.76395	up	6.50261	6.74502	6.33516	4.03632	4.12251	3.84279	P	P	P	P	P	P		linc-PSG9-2	linc-PSG9-2	ncRNA	FALSE	CACATCAACCCTGGTGGCGACCTAAAGCTGCAGCGCTGTTGGGGCTCAAAATTCCCAGAA	lincRNA	chr19	43877099	43878596	-	TCONS_l2_00013128					TCONS_l2_00013128	humanseq10061	broadlincRNA	TCONS_l2_00013128	http://www.broadinstitute.org/genome_bio/human_lincrnas/?q=TUCP_transcripts_catalog	XLOC_l2_007062
CUST_16684_PI429545380	1.33e-05	2.10831	down	6.77898	6.77284	6.69138	7.88068	7.77602	7.81477	P	P	P	P	P	P		FR353987	Putative conserved noncoding region (RNAz)	ncRNA	FALSE	AATCTGTGTACAAAGAAATAACAAGTCGATGAACTATTCCCCAGCAGGGTCTTTTCATCT	nc_conserved_region	chr6	14135793	14136072	+	FR353987					FR353987	humanseq11702	frnadb v3.4	FR353987	http://www.ncrna.org/frnadb/detail.html?i_name=FR353987	RNZ28842 RNAdb v2.0
CUST_54803_PI429545388	0.00691889	2.6763	down	3.84579	3.86979	3.51488	5.63993	4.77718	5.07407	A	A	A	P	P	P				ncRNA	FALSE	AAATCAAAGCCGATATGGAAGTACCAAAAGACTCCCTGAATCCAACTGCCAGATGAGAAC	lincRNA	chr2	133489521	133539596	-	NONHSAT074540					NONHSAT074540	humanseq35830	NONCODE v4	NONHSAT074540	http://noncode.org/show_rna.php?id=NONHSAT074540	ensembl=ENST00000473859
CUST_77592_PI429545380	0.000164	3.42787	up	14.4747	14.1088	14.1296	12.357	12.5228	12.5014	P	P	P	P	P	P		GAS5-021	GAS5-021	ncRNA	FALSE	ACTTGCCTGGACCAGCTTAATGGTTCTGCTCCTGGTAACGTTTTTATCCATGGATGACTT	processed_transcript	chr1	173833622	173836168	-	ENST00000422008					ENST00000422008	humanseq17847	Ensembl	ENST00000422008	http://www.ensembl.org/Homo_sapiens/Transcript/Summary?t=ENST00000422008	ENSG00000234741
CUST_63127_PI429545376	0.0163884	2.17103	up	5.18687	5.34671	5.58375	4.69119	3.80402	4.267	P	P	P	A	A	P				ncRNA	FALSE	AGTTTTAAGTTTTCCTGTGTCATACTGTAACGGTAGGGCTGGCTCTGCAATTATTGCCCT	lincRNA	chrUn_gl000211	48502	93165	+	TCONS_00030020					TCONS_00030020	humanseq6717	broadlincRNA	TCONS_00030020	http://www.broadinstitute.org/genome_bio/human_lincrnas/?q=lincRNA_catalog	XLOC_014503
CUST_12548_PI429545388	0.0152973	2.85919	down	4.07177	4.80834	4.90219	6.60906	5.7071	6.01295	A	A	P	P	P	P				ncRNA	FALSE	CTCATCTTTCTACAGACTACGGTTTGAGCTCAGATATCGGGCTGAACGGTCAAAGACATT	lincRNA	chr1	154407486	154437790	+	NONHSAG003017					NONHSAG003017	humanseq31338	NONCODE v4	NONHSAG003017	http://noncode.org/show_gene.php?id=NONHSAG003017	NONHSAT006616; NONHSAT006617
CUST_62750_PI429545388	0.00285614	2.30579	down	11.4213	10.8937	11.3485	12.5884	12.3132	12.3777	P	P	P	P	P	P				ncRNA	FALSE	CCTTTGCTATGACCAACCAAATTCTGGTGGAGAAGTCAGTGACAGGTTGGAAAGAAATAG	lincRNA	chr2	211469688	211471495	+	NONHSAT076681					NONHSAT076681	humanseq36680	NONCODE v4	NONHSAT076681	http://noncode.org/show_rna.php?id=NONHSAT076681	ensembl=ENST00000467353
CUST_1280_PI429545388	0.0392539	3.71391	up	5.20685	5.45346	5.29993	4.44303	2.29394	3.54445	P	P	P	A	A	A				ncRNA	FALSE	AGGAGTCTCGCAGAAGACATCAGAATGCCTTTCTCTGAGTCACAGTCTGTATCTTCTAGA	lincRNA	chr1	59348475	59369751	-	NONHSAT003536					NONHSAT003536	humanseq30134	NONCODE v4	NONHSAT003536	http://noncode.org/show_rna.php?id=NONHSAT003536	PMID:23040067=HI-LNC241
CUST_3507_PI429545388	0.00301088	4.33522	up	5.17454	6.06887	6.05506	3.71927	3.85816	3.37271	P	P	P	A	A	A				ncRNA	FALSE	TTTGTGATCTGGGAAGACATAAATGACATTTTGTAAGACCCCATGGAGATAAAAGTCAAT		chr1	80773250	80822636	-	NONHSAT004108					NONHSAT004108	humanseq30379	NONCODE v4	NONHSAT004108	http://noncode.org/show_rna.php?id=NONHSAT004108
CUST_36842_PI429545380	0.000223	2.54658	up	6.15082	5.9485	6.10377	4.80446	4.80787	4.54508	P	P	P	A	P	P		FR317448		ncRNA	FALSE	TGAGCAGAGTGGAAATGATGGCTCTGGACACCTTGTTGCCCAGGGTTAGGGGCCGGCTCG	nc_conserved_region	chr20	62860149	62860349	+	FR317448					FR317448	humanseq13729	frnadb v3.4	FR317448	http://www.ncrna.org/frnadb/detail.html?i_name=FR317448	RNS1115 RNAdb v2.0
CUST_45758_PI429545406	0.000112	2.09922	up	8.67904	8.61446	8.66036	7.44958	7.61773	7.677	P	P	P	P	P	P				ncRNA	FALSE	TGGCTGCAAATTAATCACCTCATCTGCATCCTGGGCCTCTTTTGAATGCACATGCTGTTA	lincRNA	chr17	78389255	78397616	+	NONHSAG022956					NONHSAG022956	humanseq74763	NONCODE v4	NONHSAG022956	http://noncode.org/show_gene.php?id=NONHSAG022956	NONHSAT056395; NONHSAT056396; NONHSAT056397; NONHSAT056398; NONHSAT056399; NONHSAT056400
CUST_11619_PI429545380	0.00160497	2.97321	up	5.78277	6.2797	6.27988	4.74472	4.56358	4.31799	P	P	P	P	P	P		FR262495		ncRNA	FALSE	GTACTGGAGGGTGTCCCAAGACCCAGTTGGCAGCTAACTGTGGCTCAAGGAGGTGGGCAT	antisense_RNA	chr11	45255695	45256154	-	FR262495					FR262495	humanseq11192	frnadb v3.4	FR262495	http://www.ncrna.org/frnadb/detail.html?i_name=FR262495	HIT000067199 H-invitational v5.0,ASO1645 RNAdb v2.0
CUST_10412_PI429545376	0.00205672	2.177	up	6.34833	6.705	6.29942	5.26616	5.20943	5.51013	P	P	P	P	P	P		linc-LOC150786	linc-LOC150786-1	ncRNA	FALSE	GAGGAAGCTATTTAGATATTTCAGCGATGGTATTGACTGGACTTTTGTATGACCTTAATA	lincRNA	chr2	132227280	132229929	-	TCONS_00004445					TCONS_00004445	humanseq1091	broadlincRNA	TCONS_00004445	http://www.broadinstitute.org/genome_bio/human_lincrnas/?q=lincRNA_catalog	XLOC_002323
CUST_59204_PI429545410	0.00335094	2.11629	down	4.83181	5.29157	5.38328	6.20025	6.24779	6.30322	P	P	P	P	P	P		LOC101929504	PREDICTED: Homo sapiens uncharacterized LOC101929504 (LOC101929504), misc_RNA	ncRNA	FALSE	ACCGCTGCTGTCTTTGTCCTTGCAGAAAATCACGGTGGGCACAAAATTTTGGACACGATT	misc_RNA					XR_252135.1					XR_252135.1	humanseq86060	RefSeq	XR_252135.1	http://www.ncbi.nlm.nih.gov/nuccore/XR_252135.1	gi|530435664
CUST_13750_PI429545402	0.000236	2.172	down	4.77811	4.92688	4.89983	6.06503	5.83326	6.06359	P	P	P	P	P	P				ncRNA	FALSE	TCATTTTTGTGTGTTTTAATCTTCCTGGTTGCAGTCTTAGTTGTTCAGCCCTGAGAATTT	lincRNA	chr11	85468802	85522183	-	NONHSAT023448					NONHSAT023448	humanseq61434	NONCODE v4	NONHSAT023448	http://noncode.org/show_rna.php?id=NONHSAT023448	ensembl=ENST00000524830
CUST_59043_PI429545376	0.00598269	2.18771	up	6.79983	6.48419	6.90308	5.36253	5.50569	5.93062	P	P	P	P	P	P		linc-ZNF337-1	linc-ZNF337-1	ncRNA	FALSE	ATTGTCAGGCCTTACTCTCAGTAACTGATTTCATTGATCTGAATAGGAAACTTACTTGAT	lincRNA	chr20	25989426	25991167	-	TCONS_00028033					TCONS_00028033	humanseq6296	broadlincRNA	TCONS_00028033	http://www.broadinstitute.org/genome_bio/human_lincrnas/?q=lincRNA_catalog	XLOC_013712
CUST_54848_PI429545399	7.64e-05	2.42205	down	6.83994	7.08236	6.99751	8.19731	8.25401	8.29716	P	P	P	P	P	P				ncRNA	FALSE	GTTTTTTACGTTTTAATTTCCAGGACTTGAACTGCCATGTCCTCTGAAGAAGGAAAGCTC	lincRNA	chrX	48432871	48434807	+	NONHSAT136941					NONHSAT136941	humanseq55860	NONCODE v4	NONHSAT136941	http://noncode.org/show_rna.php?id=NONHSAT136941	ensembl=ENST00000488216
CUST_11062_PI429545402	0.000719	2.34562	up	7.5783	7.57976	7.5206	6.49907	6.41472	6.07496	P	P	P	P	P	P				ncRNA	FALSE	AAACAAAGACTAGACATCTAGCACAATGTTGAAAAGTATGGCCCAGACCCTATCAGAATA	lincRNA	chr11	69902336	69911477	-	NONHSAG008903					NONHSAG008903	humanseq61155	NONCODE v4	NONHSAG008903	http://noncode.org/show_gene.php?id=NONHSAG008903	NONHSAT022625; NONHSAT022626
CUST_53433_PI429545399	6.26e-07	2.08787	up	9.20245	9.22992	9.19038	8.17012	8.14846	8.11807	P	P	P	P	P	P				ncRNA	FALSE	CTGACCTGAATAATGTCAGATTCTCAGCTTATAGGACTGCCATGAAACTCCGAAGACTGC		chrX	31241146	31285069	-	NONHSAT136581					NONHSAT136581	humanseq55704	NONCODE v4	NONHSAT136581	http://noncode.org/show_rna.php?id=NONHSAT136581
CUST_23843_PI429545410	0.00324779	2.32879	down	5.88716	5.60963	6.07953	6.8051	7.24101	7.18896	P	P	P	P	P	P		LOC101927841	PREDICTED: Homo sapiens uncharacterized LOC101927841 (LOC101927841), transcript variant X2, misc_RNA	ncRNA	FALSE	CTGGTTGACTTCTGTTGTAAGGAATAATTTCATTTCATGTCTGGGTCAATATGTGAAAGA	misc_RNA					XR_246765.1					XR_246765.1	humanseq82490	RefSeq	XR_246765.1	http://www.ncbi.nlm.nih.gov/nuccore/XR_246765.1	gi|530359956
CUST_92388_PI429545399	0.0332535	4.05783	down	4.25931	2.69582	4.80751	5.8913	6.01221	5.92126	A	A	A	P	P	P				ncRNA	FALSE	TCGGAGAGCTCACTTGTCTCTTATCTTCAGAAATGACAGCACATGAAATGTTGTTTGGAG	lincRNA	chr11	5656068	5687610	+	NONHSAG007513					NONHSAG007513	humanseq59908	NONCODE v4	NONHSAG007513	http://noncode.org/show_gene.php?id=NONHSAG007513	NONHSAT017686; NONHSAT017687
CUST_35956_PI429545402	0.000775	28.1408	up	7.69638	8.36202	8.01403	2.67875	4.1815	2.7684	P	P	P	A	A	A				ncRNA	FALSE	ATGACCAATACAATTCCTTGCAGTTTCCACTGACTATAAGAAGCTGAAGAAGGACCGGCC	lincRNA	chr12	57628694	57634527	-	NONHSAG011419					NONHSAG011419	humanseq63733	NONCODE v4	NONHSAG011419	http://noncode.org/show_gene.php?id=NONHSAG011419	NONHSAT028896; NONHSAT028897; NONHSAT028898; NONHSAT028899; NONHSAT028900
CUST_18165_PI429545388	0.00021	2.65013	up	8.81865	9.18256	8.98346	7.53725	7.63832	7.59091	P	P	P	P	P	P				ncRNA	FALSE	TGTGATTCTGAAATGTGCTCTAGTTAGAGAGAATGAGGGCTTTGAGGAGCATGTACCATT	lincRNA	chr1	182151864	182152231	-	NONHSAT008308					NONHSAT008308	humanseq31939	NONCODE v4	NONHSAT008308	http://noncode.org/show_rna.php?id=NONHSAT008308	ensembl=ENST00000419731
CUST_120_PI429545406	0.00382359	2.21308	up	6.77129	6.44504	6.6258	5.78595	5.38649	5.23152	P	P	P	P	P	P				ncRNA	FALSE	CTCCTAAATGGCATCATCCATATAAGCCTTGCCTTGTTCAAAGCTACTCTGTAGTATTTT	lincRNA	chr15	96773106	96775517	-	NONHSAT050226					NONHSAT050226	humanseq70012	NONCODE v4	NONHSAT050226	http://noncode.org/show_rna.php?id=NONHSAT050226	PMID:23818866=FPKM1_group_10984_transcr
CUST_89590_PI429545384	0.000228	5.25077	down	8.28964	8.74651	8.13607	10.7821	10.869	10.6987	P	P	P	P	P	P				ncRNA	FALSE	TCTCCTTGGAGAAAGGTTCTGTTGCCCTGATTTATGAACTCTATAATAGAGTATATAGGT	lincRNA	chr1	23884424	23885566	-	NONHSAT001530					NONHSAT001530	humanseq29210	NONCODE v4	NONHSAT001530	http://noncode.org/show_rna.php?id=NONHSAT001530	ensembl=ENST00000463312
CUST_60134_PI429545410	0.000178	2.33473	up	10.478	10.6191	10.3181	9.19589	9.28774	9.26175	P	P	P	P	P	P		HOTAIRM1	Homo sapiens HOXA transcript antisense RNA, myeloid-specific 1 (HOTAIRM1), transcript variant 1, non-coding RNA	ncRNA	FALSE	ACATCGCGTTGTCATTGGAACTTCCAAGCCTTTGCTGTTAAGAGCCAGGTTCTTAAATCA	non-coding RNA	chr7	27135712	27139877	+	NR_038366.1					NR_038366.1	humanseq86154	RefSeq	NR_038366.1	http://www.ncbi.nlm.nih.gov/nuccore/NR_038366.1	gi|335353771
CUST_14947_PI429545395	0.00143683	2.02979	up	8.55602	8.48864	8.81435	7.5455	7.48549	7.76402	P	P	P	P	P	P				ncRNA	FALSE	CTTCCAACATCCTGTATCAGCATTATAAAATAAAATGGATACTTCAAGCTTTGCCTTCAC	lincRNA	chr4	83274981	83279995	-	NONHSAT097160					NONHSAT097160	humanseq41585	NONCODE v4	NONHSAT097160	http://noncode.org/show_rna.php?id=NONHSAT097160	ensembl=ENST00000514325
CUST_526_PI429545380	8.53e-05	10.9897	up	6.66449	7.08633	6.83803	3.07067	3.48103	3.6629	P	P	P	A	A	P		linc-PSG9-2	linc-PSG9-2	ncRNA	FALSE	GCGCCACTCATTGTTATGATGGGTACATTCATCTCTCAGGAGGTGGGCTGACCACCAGAA	lincRNA	chr19	43877099	43878596	-	TCONS_l2_00013127					TCONS_l2_00013127	humanseq10060	broadlincRNA	TCONS_l2_00013127	http://www.broadinstitute.org/genome_bio/human_lincrnas/?q=TUCP_transcripts_catalog	XLOC_l2_007062
CUST_79294_PI429545410	0.000755	2.95319	up	8.54459	8.30295	8.64491	6.89328	6.72572	7.18664	P	P	P	P	P	P		SARS	Homo sapiens seryl-tRNA synthetase (SARS), transcript variant 2, non-coding RNA	ncRNA	FALSE	GAGTCCAGTATAACTTGGAGTGATAATACCACATTGGAACTCACAACTCTTCTAACTCCA	non-coding RNA	chr1	109756514	109760113	+	NR_034072.1					NR_034072.1	humanseq88083	RefSeq	NR_034072.1	http://www.ncbi.nlm.nih.gov/nuccore/NR_034072.1	gi|300795197
CUST_860_PI429545388	0.0223967	2.01883	up	5.27278	5.36095	4.91758	4.54672	4.25412	3.70991	P	P	P	A	A	A				ncRNA	FALSE	GTAAAATGAGAAAAAATGGATTGAAGGACAGACCCAAGTGACCACCTGGTAATTACTTCA	lincRNA	chr1	56701944	56724243	-	NONHSAG001587					NONHSAG001587	humanseq30091	NONCODE v4	NONHSAG001587	http://noncode.org/show_gene.php?id=NONHSAG001587	NONHSAT003438; NONHSAT003439; NONHSAT003440; NONHSAT003441; NONHSAT003442
CUST_390_PI429545395	5.3e-05	3.74831	up	8.41279	8.50097	8.39242	6.66921	6.58035	6.33789	P	P	P	P	P	P				ncRNA	FALSE	ATGAGGATGGCTGTCATTGGGGGTGCGATATTTCTTCTTGCAGGTCTGGCTATTTTAGTT	lincRNA	chr3	190027957	190031007	-	NONHSAT093946					NONHSAT093946	humanseq40041	NONCODE v4	NONHSAT093946	http://noncode.org/show_rna.php?id=NONHSAT093946	ensembl=ENST00000490800
CUST_2740_PI429545406	0.0262467	2.23035	down	3.60151	3.80317	3.37689	5.36416	4.55325	4.33596	A	A	A	P	P	P				ncRNA	FALSE	TCTGAAAAATGGCCACTGTGGCTTGTGGAAACCTATTAATCTCTGCTGTTCCACCCAACA	lincRNA	chr16	80188950	80597032	-	NONHSAG020075					NONHSAG020075	humanseq70278	NONCODE v4	NONHSAG020075	http://noncode.org/show_gene.php?id=NONHSAG020075	NONHSAT143881; NONHSAT143882; NONHSAT143884; NONHSAT143885; NONHSAT143887; NONHSAT143888; NONHSAT143889
CUST_87624_PI429545395	0.00111889	2.53808	up	5.38485	5.61497	5.68664	4.43544	3.97837	4.24144	P	P	P	A	A	P				ncRNA	FALSE	GAATGGAGAAGCTGACAGAGAAAGATGCCAAAGATCGGTATAGCTTTCCATTTGGTATAG		chr7	39622403	39622930	+	NONHSAT120209					NONHSAT120209	humanseq49331	NONCODE v4	NONHSAT120209	http://noncode.org/show_rna.php?id=NONHSAT120209
CUST_81933_PI429545395	1.94e-05	2.26611	up	10.7684	10.7762	10.6693	9.5189	9.52371	9.63073	P	P	P	P	P	P				ncRNA	FALSE	AGTTCCACATTGGTATCAACCGGTACGAGCTGTACTCCAGACACAACCCGGCCATCGAGG	lincRNA	chr7	195241	208976	+	NONHSAT118619					NONHSAT118619	humanseq48730	NONCODE v4	NONHSAT118619	http://noncode.org/show_rna.php?id=NONHSAT118619	ensembl=ENST00000477004
CUST_87857_PI429545376	0.0013229	10.5793	up	6.68831	6.13183	6.57881	2.40818	3.75673	3.02451	P	P	P	A	A	A		linc-PRH2-1	linc-PRH2-1	ncRNA	FALSE	CAAGCGGGGTACGTGTCCTGAATTTATAGAATCTTTTGACACAAAGCAAGAGAGCCACAG	lincRNA	chr12	10902707	10930035	+	TCONS_l2_00005518					TCONS_l2_00005518	humanseq9303	broadlincRNA	TCONS_l2_00005518	http://www.broadinstitute.org/genome_bio/human_lincrnas/?q=TUCP_transcripts_catalog	XLOC_l2_002892
CUST_8487_PI429545388	0.00278206	2.29887	up	6.81795	7.18623	7.02788	5.54737	5.8203	6.06163	P	P	P	P	P	P				ncRNA	FALSE	GTATCTACTTGATTAACCAAAAATGGTTTGGTCGGAAGCGAACATTATCAGCATTTCTGT	lincRNA	chr1	116575297	116580148	+	NONHSAT005406					NONHSAT005406	humanseq30904	NONCODE v4	NONHSAT005406	http://noncode.org/show_rna.php?id=NONHSAT005406	ensembl=ENST00000481127
CUST_58525_PI429545410	0.009509	2.27477	up	5.25158	5.42999	5.55139	4.28341	3.7863	4.60609	P	P	P	A	A	P		LOC101929088	PREDICTED: Homo sapiens uncharacterized LOC101929088 (LOC101929088), misc_RNA	ncRNA	FALSE	TCATGAGTCCTTTCTCCAATAAGTCATTCAGTTGGCTGGCAGCAAACCCTGGTTTGTCAA	misc_RNA					XR_252224.1					XR_252224.1	humanseq85992	RefSeq	XR_252224.1	http://www.ncbi.nlm.nih.gov/nuccore/XR_252224.1	gi|530435800
CUST_77418_PI429545376	0.000206	2.20884	up	9.43537	9.47474	9.41742	8.12985	8.41683	8.351	P	P	P	P	P	P		linc-ZNF713-1	linc-ZNF713-1	ncRNA	FALSE	TCCTAATATCTGGTGGCTTTAGGAGTATTATAGAGCATGTTGCTTCAAAGCTCAATATCC	lincRNA	chr7	55827935	55846856	+	TCONS_l2_00025880					TCONS_l2_00025880	humanseq8216	broadlincRNA	TCONS_l2_00025880	http://www.broadinstitute.org/genome_bio/human_lincrnas/?q=TUCP_transcripts_catalog	XLOC_l2_013411
CUST_26983_PI429545402	8.86e-05	3.30951	up	9.31766	9.54958	9.24897	7.68225	7.72189	7.53222	P	P	P	P	P	P				ncRNA	FALSE	ATTTTGAAGGTTTTGTTGGCTGAAAAAGCTGTTTCTGGAATCACCCCTAGATCTTTCTTG	lincRNA	chr12	8085242	8088783	-	NONHSAG010392					NONHSAG010392	humanseq62802	NONCODE v4	NONHSAG010392	http://noncode.org/show_gene.php?id=NONHSAG010392	NONHSAT026277; NONHSAT026278
CUST_71907_PI429545399	0.000401	5.25151	down	2.62232	3.17972	2.59019	5.29449	4.97601	5.29993	A	A	A	P	P	P				ncRNA	FALSE	TGGAAGCACGTCATCTGATACTACCTCAAATAGTTTTGTTCGCCAGGTAAGAGTTTTAAG	lincRNA	chr10	18429676	18471036	+	NONHSAG005337					NONHSAG005337	humanseq57723	NONCODE v4	NONHSAG005337	http://noncode.org/show_gene.php?id=NONHSAG005337	NONHSAT011635; NONHSAT011636
CUST_91857_PI429545399	6.07e-05	2.44424	up	9.84711	9.88387	9.71341	8.4946	8.6261	8.45554	P	P	P	P	P	P				ncRNA	FALSE	TCCACCTTTACAACAGCCTCACCAGGAACAAGGAAGTGTTCATACCTCAAGATGGGAAAA	lincRNA	chr11	3061753	3078667	-	NONHSAT017553					NONHSAT017553	humanseq59852	NONCODE v4	NONHSAT017553	http://noncode.org/show_rna.php?id=NONHSAT017553	ensembl=ENST00000465331
CUST_71048_PI429545388	0.000398	2.28522	up	10.0117	10.2705	10.1813	8.82171	8.97223	9.09252	P	P	P	P	P	P				ncRNA	FALSE	ACAAGTCTTTTCATGTGGTTTTTCTACGCATTGATTCCATGTTTGCTCACAGCCATCCTT	lincRNA	chr3	136665071	136708336	+	NONHSAT092296					NONHSAT092296	humanseq37541	NONCODE v4	NONHSAT092296	http://noncode.org/show_rna.php?id=NONHSAT092296	ensembl=ENST00000484501
CUST_48787_PI429545399	0.0147692	2.32016	up	7.82855	8.61845	7.99173	7.25485	6.8715	6.66972	P	P	P	P	P	P				ncRNA	FALSE	ACAGTGCAATGAAGGAAGAAGTGCAGAGGCTGCAGTCCAGGGTGGACCTGCTGGAGGAGA	lincRNA	chr9	139557385	139566445	+	NONHSAG053803					NONHSAG053803	humanseq55203	NONCODE v4	NONHSAG053803	http://noncode.org/show_gene.php?id=NONHSAG053803	NONHSAT135569; NONHSAT135570
CUST_2649_PI429545380	0.00256904	2.09196	down	2.97874	3.5236	3.20483	4.30199	4.32519	4.27456	A	A	A	P	P	P		linc-ZNF74-5	linc-ZNF74-5	ncRNA	FALSE	TTCAATGTGGAGAAGCTGCTCATCTTCAACACATACCAGTGCTACCTCAAGGATGCCTAT	lincRNA	chr22	20291259	20300571	+	TCONS_l2_00017600					TCONS_l2_00017600	humanseq10289	broadlincRNA	TCONS_l2_00017600	http://www.broadinstitute.org/genome_bio/human_lincrnas/?q=TUCP_transcripts_catalog	XLOC_l2_009301
CUST_68234_PI429545406	0.00125	2.09847	up	8.69363	8.68405	8.80597	7.43239	7.67648	7.86676	P	P	P	P	P	P				ncRNA	FALSE	CCATCCTGTGTACAATGGCTGTAGACTTGTATATGGCTCCTTTAATATTGTAAAGATGCT	lincRNA	chr19	34304715	34305081	+	NONHSAT064271					NONHSAT064271	humanseq77188	NONCODE v4	NONHSAT064271	http://noncode.org/show_rna.php?id=NONHSAT064271	ensembl=ENST00000592363
CUST_23331_PI429545395	0.00392313	2.47243	up	7.52921	7.46289	7.38175	5.75338	6.48659	6.2161	P	P	P	P	P	P				ncRNA	FALSE	ATGGGAGTCCACGCCTGACCTCTGCTTCTGCAGAGACCCTGAAGAGATTGAGGTGGAAGA	lincRNA	chr4	187079049	187079997	+	NONHSAT099642					NONHSAT099642	humanseq42499	NONCODE v4	NONHSAT099642	http://noncode.org/show_rna.php?id=NONHSAT099642	ensembl=ENST00000504462
CUST_88345_PI429545402	0.000207	3.11186	up	6.93973	7.00364	7.04737	5.53422	5.42074	5.12245	P	P	P	P	P	P				ncRNA	FALSE	TGGGGCATGTGACAAAGTGGAACTGAAGTGGCCGTCGCTTGCCTTTAGGCCAGCAGAATG	lincRNA	chr15	63383481	63402781	+	NONHSAG017123					NONHSAG017123	humanseq69265	NONCODE v4	NONHSAG017123	http://noncode.org/show_gene.php?id=NONHSAG017123	NONHSAT046596; NONHSAT046595; NONHSAT046597
CUST_18258_PI429545380	0.00145969	2.97434	down	3.55741	3.41114	3.10291	4.62825	5.07395	5.08697	A	A	A	P	P	P		FR310228	Putative conserved noncoding region (RNAz)	ncRNA	FALSE	TCCTGCTCTCGTTCCCAGCTGGTAAACAGCAGAGCAGGAGTCAGCCATGCCACAGCCTCG	nc_conserved_region	chr1	151805136	151805419	+	FR310228					FR310228	humanseq11861	frnadb v3.4	FR310228	http://www.ncrna.org/frnadb/detail.html?i_name=FR310228	RNZ3326 RNAdb v2.0
CUST_13843_PI429545410	0.0170883	2.48584	up	5.57774	6.05473	5.63716	3.87653	4.56166	4.89024	P	P	P	A	P	P				ncRNA	FALSE	ATCCCGAGGGATTACTTTTTAGACCTTCTTTCACATTCAGAAAAGTAGTATAGATTCAGG		chr22	46635083	46636475	+	NONHSAT087300					NONHSAT087300	humanseq81473	NONCODE v4	NONHSAT087300	http://noncode.org/show_rna.php?id=NONHSAT087300
CUST_75174_PI429545410	0.00119019	2.41328	down	6.01502	6.43328	6.36756	7.37885	7.59637	7.65363	P	P	P	P	P	P		HSD17B7P2	Homo sapiens hydroxysteroid (17-beta) dehydrogenase 7 pseudogene 2 (HSD17B7P2), non-coding RNA	ncRNA	FALSE	TGCTGGGATCATGCCTAATCCACAACTAAATATCAAAGCACTTCTCTTTGGCCTCTTTTC	non-coding RNA	chr10	38645307	38667433	+	NR_003086.1					NR_003086.1	humanseq87666	RefSeq	NR_003086.1	http://www.ncbi.nlm.nih.gov/nuccore/NR_003086.1	gi|104294875
CUST_66249_PI429545384	0.00624669	3.66814	up	5.63442	6.4729	6.20747	3.97976	4.74274	3.96715	P	P	P	A	P	A		CTD-2265O21.3-001	CTD-2265O21.3-001	ncRNA	FALSE	AAACATATACAGAGACAGACAGAGATAACCCAGGCAAAGGCGCGGACTTGAGGCGACAAG	antisense	chr19	12936525	12943797	+	ENST00000588469					ENST00000588469	humanseq26765	Ensembl	ENST00000588469	http://www.ensembl.org/Homo_sapiens/Transcript/Summary?t=ENST00000588469	ENSG00000267424
CUST_6133_PI429545395	0.0198382	2.20631	up	6.36088	6.20127	6.18423	5.70386	4.78481	4.83281	P	P	P	P	P	P				ncRNA	FALSE	ACCTTTTAAAAAGGGCTAAATAAACAATCTCTACATGTAAAAGGCCACTGACTCCTACTT	lincRNA	chr4	186678195	186877522	-	NONHSAT099625					NONHSAT099625	humanseq40645	NONCODE v4	NONHSAT099625	http://noncode.org/show_rna.php?id=NONHSAT099625	ensembl=ENST00000476878
CUST_79944_PI429545410	0.000272	3.60556	up	14.7288	14.4759	14.3414	12.471	12.7003	12.8242	P	P	P	P	P	P		ZFAS1	Homo sapiens ZNFX1 antisense RNA 1 (ZFAS1), transcript variant 3, non-coding RNA	ncRNA	FALSE	AAAGGCTGTGCCCACTTCAAGAATGTCATTGTTAGACTTTGAAATTTCTAACTGCCTACC	non-coding RNA	chr20	47894714	47905795	+	NR_003606.2					NR_003606.2	humanseq88148	RefSeq	NR_003606.2	http://www.ncbi.nlm.nih.gov/nuccore/NR_003606.2	gi|308081990
CUST_19289_PI429545406	0.000687	2.7255	up	6.18125	5.73241	5.97223	4.39679	4.66787	4.48166	P	P	P	A	P	P				ncRNA	FALSE	AAACTGTGGCTTTCAGGCCAGAATCTGCTTTCGTGTTTTTGTAATGGGATGGATGGCAAC	lincRNA	chr16	84531309	84538235	-	NONHSAT144073					NONHSAT144073	humanseq72021	NONCODE v4	NONHSAT144073	http://noncode.org/show_rna.php?id=NONHSAT144073	ensembl=ENST00000565701
CUST_93415_PI429545380	0.00632668	2.33801	up	5.59023	5.66495	5.92661	4.90351	4.40948	4.19296	P	P	P	A	P	P		RP11-484O2.1-001	RP11-484O2.1-001	ncRNA	FALSE	GGGAGGCAGCAAAAATGAAGCACACTTGGGCAAAGATAGACACAAAGCTACACAAATGCT	antisense	chr4	15359765	15421656	-	ENST00000515495					ENST00000515495	humanseq19454	Ensembl	ENST00000515495	http://www.ensembl.org/Homo_sapiens/Transcript/Summary?t=ENST00000515495	ENSG00000251379
CUST_4342_PI429545402	0.00402209	2.2259	up	7.61072	7.0634	7.30395	6.38365	6.13076	6.00048	P	P	P	P	P	P				ncRNA	FALSE	TGAACTGGGCCTTCCTGAGTAGTTGTGGGGCTGTGGGAGGAAATGGAACCTCAGTGTCTT	lincRNA	chr11	45892163	45902543	+	NONHSAT021144					NONHSAT021144	humanseq60457	NONCODE v4	NONHSAT021144	http://noncode.org/show_rna.php?id=NONHSAT021144	ensembl=ENST00000488962
CUST_73334_PI429545410	0.0231493	2.31774	up	5.8563	6.26748	6.22103	5.439	4.35586	4.91181	P	P	P	P	P	P		AKNAD1	Homo sapiens AKNA domain containing 1 (AKNAD1), transcript variant 2, non-coding RNA	ncRNA	FALSE	GAAAAAGGGCCACGGAAGGATCAACTGTGGAAGATTTTCAATTGTCCTTCATGAAAAGGC	non-coding RNA	chr1	109358519	109400864	-	NR_049760.1					NR_049760.1	humanseq87481	RefSeq	NR_049760.1	http://www.ncbi.nlm.nih.gov/nuccore/NR_049760.1	gi|388454087
CUST_18828_PI429545380	0.00157587	2.5008	up	7.65743	7.87734	7.79395	6.2254	6.37214	6.764	P	P	P	P	P	P		FR030275		ncRNA	FALSE	GACTTTGGTCCTTCAATTTGCTTTAACTGTCAAGAACGAACCCTCAGACCTTTCCTGCCT	antisense_RNA	chr3	12190146	12192082	-	FR030275					FR030275	humanseq11918	frnadb v3.4	FR030275	http://www.ncrna.org/frnadb/detail.html?i_name=FR030275	ASO1807 RNAdb v2.0
CUST_83613_PI429545402	0.00260645	2.23087	down	10.6795	10.1477	10.1811	11.493	11.4581	11.5301	P	P	P	P	P	P				ncRNA	FALSE	GACAACTGTCCATTCCATTACAACCCAGCTCAGTATGACTATGACAGAGATGATGTGGGA	lincRNA	chr15	39883128	39883819	+	NONHSAT041764					NONHSAT041764	humanseq68768	NONCODE v4	NONHSAT041764	http://noncode.org/show_rna.php?id=NONHSAT041764	ensembl=ENST00000560894
CUST_40130_PI429545406	0.000973	2.58597	down	4.46496	4.70805	4.99838	6.12483	6.13357	6.0251	A	A	P	P	P	P				ncRNA	FALSE	TGGTGTTGATCTGGGGTAATGACGCTGAGAAGCTGATGGAGTTTGTGTACAAGAACCAAA	lincRNA	chr17	56440510	56440953	-	NONHSAT054957					NONHSAT054957	humanseq74181	NONCODE v4	NONHSAT054957	http://noncode.org/show_rna.php?id=NONHSAT054957	ensembl=ENST00000582293
CUST_42762_PI429545384	0.000344	13.3839	up	6.81769	6.31177	6.65492	2.31469	2.91429	3.32811	P	P	P	A	A	A		LINC00523-003	LINC00523-003	ncRNA	FALSE	ATTTGGGGCACGTGTATGAGAGCATGTTTGGAGAACTATGCTTTATAGCAAGAAGGTTTG	lincRNA	chr14	101123695	101133882	+	ENST00000553623					ENST00000553623	humanseq24350	Ensembl	ENST00000553623	http://www.ensembl.org/Homo_sapiens/Transcript/Summary?t=ENST00000553623	ENSG00000196273
CUST_4444_PI429545395	0.00496584	5.14136	up	4.64925	5.91185	5.11387	2.46727	2.97653	3.14471	P	P	P	A	A	A				ncRNA	FALSE	TAGTCTGGGAGTGTGGCAAATAACTGGATTGAAATTTATAATTTCGTACAGCAACTTGCG	lincRNA	chr4	80826725	81046608	-	NONHSAG038301					NONHSAG038301	humanseq40468	NONCODE v4	NONHSAG038301	http://noncode.org/show_gene.php?id=NONHSAG038301	NONHSAT097124; NONHSAT097128
CUST_26963_PI429545402	0.000599	2.64051	up	9.27638	9.09464	9.34675	7.98995	7.92604	7.59932	P	P	P	P	P	P				ncRNA	FALSE	GCTGCCACTATTTAGGAGCCTACGTTTTTATTATCTTCACCGGCTTCCTCATTACCTTCT		chr12	8074142	8078504	-	NONHSAT026276					NONHSAT026276	humanseq62800	NONCODE v4	NONHSAT026276	http://noncode.org/show_rna.php?id=NONHSAT026276
CUST_91856_PI429545384	0.0012797	2.78219	up	9.10564	9.52464	8.96803	7.57593	7.80145	7.79227	P	P	P	P	P	P				ncRNA	FALSE	TGCCCCAACAGCTATGTTAATAACAATGACATCTACCAGGTCACTCCTGTCTACCGCCTC	lincRNA	chr1	32042135	32050941	+	NONHSAT002106					NONHSAT002106	humanseq29450	NONCODE v4	NONHSAT002106	http://noncode.org/show_rna.php?id=NONHSAT002106	ensembl=ENST00000476960
CUST_39679_PI429545395	9.4e-05	3.31182	down	7.11732	6.85717	7.11015	8.7239	8.65692	8.88668	P	P	P	P	P	P				ncRNA	FALSE	TATCTAATTGCTGTGTGATGCGTTACACTACTGCTGGTCAGCTTTGGAATATAATTTCCC	lincRNA	chr5	110836306	110848233	-	NONHSAT103192					NONHSAT103192	humanseq44223	NONCODE v4	NONHSAT103192	http://noncode.org/show_rna.php?id=NONHSAT103192	ensembl=ENST00000511436
CUST_1751_PI429545376	0.0360195	2.02126	up	6.3551	6.39766	6.14383	4.66439	5.71374	5.47271	P	P	P	A	P	P		linc-C1orf210	linc-C1orf210-1	ncRNA	FALSE	AGGGTCCGAGAACCTGCAGAAGTTCACACTTAAATCCTACACGAGAGTCGTATTTATGAT	lincRNA	chr1	43823627	43824390	-	TCONS_00002364					TCONS_00002364	humanseq182	broadlincRNA	TCONS_00002364	http://www.broadinstitute.org/genome_bio/human_lincrnas/?q=lincRNA_catalog	XLOC_000808
CUST_10121_PI429545395	0.000296	3.5052	up	7.50183	7.68382	7.63515	5.51726	5.99139	5.88367	P	P	P	P	P	P				ncRNA	FALSE	GATCCTGATAAACACCTTAAATGTCTTGTCAACTGGATGCAAATTTTGCAATTGGTGTCA	lincRNA	chr4	25749685	25759474	-	NONHSAT095853					NONHSAT095853	humanseq41070	NONCODE v4	NONHSAT095853	http://noncode.org/show_rna.php?id=NONHSAT095853	ensembl=ENST00000512286
CUST_22691_PI429545410	0.000822	2.34968	up	8.78502	8.5483	8.89605	7.35956	7.50364	7.66878	P	P	P	P	P	P		LOC101930583	PREDICTED: Homo sapiens uncharacterized LOC101930583 (LOC101930583), transcript variant X5, misc_RNA	ncRNA	FALSE	TTAGAGAAATTAGGAAGACTGAAAGACAAGAGCATTTAACTGCAAACTGTTGTCGTTGTC	misc_RNA					XR_248096.1					XR_248096.1	humanseq82375	RefSeq	XR_248096.1	http://www.ncbi.nlm.nih.gov/nuccore/XR_248096.1	gi|530356100
CUST_82403_PI429545399	0.000335	2.0028	up	7.88209	7.77634	7.85332	6.67157	6.91994	6.91417	P	P	P	P	P	P				ncRNA	FALSE	CTTCTGACACACAGAAGGGGACTGTCATAGTCATGCTTGATCTCATGCTCATTCTTTTAC	lincRNA	chr10	102796484	102797766	+	NONHSAT016005					NONHSAT016005	humanseq58856	NONCODE v4	NONHSAT016005	http://noncode.org/show_rna.php?id=NONHSAT016005	ensembl=ENST00000487721
CUST_66751_PI429545384	0.0319792	2.02273	up	5.74125	5.51401	5.82481	4.10951	4.78884	5.13281	P	P	P	A	P	P		CTD-2538G9.5-001	CTD-2538G9.5-001	ncRNA	FALSE	ATTGCCTCTTGTTCTGTGACACTCTTGGGTGTAAAATTGATACGGACGTATTTCTAACAG	sense_intronic	chr19	16954836	16957284	+	ENST00000600987					ENST00000600987	humanseq26819	Ensembl	ENST00000600987	http://www.ensembl.org/Homo_sapiens/Transcript/Summary?t=ENST00000600987	ENSG00000268743
CUST_35966_PI429545402	0.000177	3.46605	up	8.08728	7.76402	8.10708	6.2616	6.27145	6.04545	P	P	P	P	P	P				ncRNA	FALSE	TTCAAAGATCACTTCTTCAAGAAGCCAAAGTTCTGTGATGTCTGTGCCCGGATGATTGTT	lincRNA	chr12	57642801	57644969	-	NONHSAT028901					NONHSAT028901	humanseq63734	NONCODE v4	NONHSAT028901	http://noncode.org/show_rna.php?id=NONHSAT028901	ensembl=ENST00000553294
CUST_2100_PI429545388	0.000245	2.0924	up	7.28131	7.13147	7.40907	6.24344	6.14646	6.23648	P	P	P	P	P	P				ncRNA	FALSE	GTTCTTGCCAGAATAAATGCCATTATCTGTATGTTTCAGGGAGTTCCCCAATTTGATCAT		chr1	65695310	65697819	+	NONHSAT003731					NONHSAT003731	humanseq30223	NONCODE v4	NONHSAT003731	http://noncode.org/show_rna.php?id=NONHSAT003731
CUST_44127_PI429545406	0.0128021	2.44826	up	7.22414	6.68307	7.15953	5.30981	5.71138	6.17028	P	P	P	P	P	P				ncRNA	FALSE	TAATTTCATATCTAGGCTTCCTTTTCTTAAGAGGAAAGACAGAAATAACCACCCTTGCTA	lincRNA	chr17	73949329	73951670	-	NONHSAT055968					NONHSAT055968	humanseq74596	NONCODE v4	NONHSAT055968	http://noncode.org/show_rna.php?id=NONHSAT055968	ensembl=ENST00000589744
CUST_46414_PI429545406	0.00193129	2.56444	up	7.2079	7.81026	7.36337	6.10662	6.01096	6.18801	P	P	P	P	P	P				ncRNA	FALSE	AACCTTGTGCCTGACACAGCTGCTAACTCTATTGACAGATCGTCTTATTCTCACCCTAAG	lincRNA	chr17	79813105	79818087	-	NONHSAG023030					NONHSAG023030	humanseq74834	NONCODE v4	NONHSAG023030	http://noncode.org/show_gene.php?id=NONHSAG023030	NONHSAT056568; NONHSAT056569
CUST_89121_PI429545395	1.55e-05	3.13819	up	6.40965	6.55929	6.54754	4.85545	4.77636	4.93487	P	P	P	A	P	P				ncRNA	FALSE	CTCTTGACTTTTTAGTGCTGTTGGAGTCTACTGATATTTACGAGTACCTGATAATTGAGG	lincRNA	chr7	54822485	54826934	-	NONHSAG047612					NONHSAG047612	humanseq49490	NONCODE v4	NONHSAG047612	http://noncode.org/show_gene.php?id=NONHSAG047612	NONHSAT120656; NONHSAT120657; NONHSAT120658
CUST_94046_PI429545388	0.000869	7.42225	up	5.68147	6.06984	5.82561	3.5542	2.54126	2.80588	P	P	P	A	A	A				ncRNA	FALSE	TTTTCAATTTTATGTCATTTTGTGCTTTCTGGAGGCGGTACAGTGAGCTTGGAAGTTTTT	lincRNA	chr3	185440251	185447575	+	NONHSAT093783					NONHSAT093783	humanseq39972	NONCODE v4	NONHSAT093783	http://noncode.org/show_rna.php?id=NONHSAT093783	ensembl=ENST00000496717
CUST_3619_PI429545380	0.00103027	3.37053	up	6.27303	5.8408	5.6767	4.00008	4.177	4.35453	P	P	P	P	P	P		FR372507	Putative conserved noncoding region (RNAz)	ncRNA	FALSE	TACTTCCACTTTCTCTGAGGTTGTAAAGTCAGGCTTTGTGTCGTTGCTGCTGCGCAGCGG	nc_conserved_region	chrX	139015158	139015374	+	FR372507					FR372507	humanseq10387	frnadb v3.4	FR372507	http://www.ncrna.org/frnadb/detail.html?i_name=FR372507	RNZ36748 RNAdb v2.0
CUST_33721_PI429545395	0.0481026	2.19358	down	4.59152	4.53856	3.50646	5.111	5.19628	5.72913	P	A	A	P	P	P				ncRNA	FALSE	CCAGAAGAAATTCTTTACAAGACTTTGGGTTTCAGTGTTGCCCAAGCAACTAGCTCATTG	lincRNA	chr5	56205087	56212771	+	NONHSAG040435					NONHSAG040435	humanseq43584	NONCODE v4	NONHSAG040435	http://noncode.org/show_gene.php?id=NONHSAG040435	NONHSAT101558; NONHSAT101559; NONHSAT101560; NONHSAT101561; NONHSAT101562
CUST_83092_PI429545402	0.00378936	2.38084	up	11.2139	10.6693	10.9899	9.44843	9.77167	9.89857	P	P	P	P	P	P				ncRNA	FALSE	GATGATGTTAAACCCAGCCACGGTTCTGATCTCCAGGAAAGCAATTGCTGTGGTACAAAA	lincRNA	chr15	34697171	34729667	-	NONHSAG016491					NONHSAG016491	humanseq68713	NONCODE v4	NONHSAG016491	http://noncode.org/show_gene.php?id=NONHSAG016491	NONHSAT140230; NONHSAT041586
CUST_80985_PI429545380	0.0347427	2.08104	up	5.40788	5.35492	5.90911	3.97102	4.57456	4.95442	P	P	P	A	P	P		RP11-373D23.3-001	RP11-373D23.3-001	ncRNA	FALSE	GAGCCTCGTTAGGTCATCATTATCCCTAGCCTGGATTAGACAGATGTGTTTCTAAAACGT	lincRNA	chr2	28648812	28649586	+	ENST00000605056					ENST00000605056	humanseq18192	Ensembl	ENST00000605056	http://www.ensembl.org/Homo_sapiens/Transcript/Summary?t=ENST00000605056	ENSG00000270210
CUST_32181_PI429545395	0.000463	2.33905	down	10.5303	10.1674	10.2551	11.542	11.4738	11.6148	P	P	P	P	P	P				ncRNA	FALSE	ATGGGAGTGAGGCCCTAATGATTCTAGATGACCAAACTAACAAACTGAAATCGTTATGAC	lincRNA	chr5	39331874	39424970	-	NONHSAT101120					NONHSAT101120	humanseq43421	NONCODE v4	NONHSAT101120	http://noncode.org/show_rna.php?id=NONHSAT101120	ensembl=ENST00000483232
CUST_38101_PI429545395	0.000409	3.74083	up	7.28548	7.61982	7.3841	5.3545	5.81377	5.41106	P	P	P	P	P	P				ncRNA	FALSE	TGGCTTTCTTGTATTTCTCTCACGTTAACAAAATTGGTTCAGCATCTACCATGGGCTACA	lincRNA	chr5	90606730	90610219	-	NONHSAT102751					NONHSAT102751	humanseq44050	NONCODE v4	NONHSAT102751	http://noncode.org/show_rna.php?id=NONHSAT102751	refseq=NR_103549
CUST_27171_PI429545395	3.81e-05	3.30173	down	5.76022	5.82522	5.94698	7.48951	7.5109	7.70167	P	P	P	P	P	P				ncRNA	FALSE	ACGAGAGCAGGAGAGTAAAAATCAGGTTCATCGTAGGGGTGAATACAATGTTTACAGCAC	lincRNA	chr5	146077623	146302090	-	NONHSAT104413					NONHSAT104413	humanseq42888	NONCODE v4	NONHSAT104413	http://noncode.org/show_rna.php?id=NONHSAT104413	ensembl=ENST00000502876
CUST_49293_PI429545388	0.00824512	2.77589	up	5.70636	6.22677	6.04714	4.00077	4.73052	4.83013	P	P	P	A	P	P				ncRNA	FALSE	TCAGGGCACGCTATCATCACCAACTACTTGTTGAACTACGTTCAGGGTCTTGATCTTGAA	lincRNA	chr2	96191092	96192968	+	NONHSAT072495					NONHSAT072495	humanseq35244	NONCODE v4	NONHSAT072495	http://noncode.org/show_rna.php?id=NONHSAT072495	ensembl=ENST00000393279
CUST_87401_PI429545406	0.000606	6.10813	up	6.8886	7.74064	7.2118	4.51097	4.84213	4.65574	P	P	P	A	P	P				ncRNA	FALSE	TAGCTGTGCTGATTTGTCTGGAGCTTCTTTGGTAATTCTGGAAGCTTTTCCTGGCAGTCA	lincRNA	chr20	44402851	44420539	-	NONHSAT079978					NONHSAT079978	humanseq79254	NONCODE v4	NONHSAT079978	http://noncode.org/show_rna.php?id=NONHSAT079978	ensembl=ENST00000493693
CUST_5264_PI429545399	1.75e-06	2.16251	up	9.52538	9.47001	9.55071	8.38252	8.41251	8.41293	P	P	P	P	P	P				ncRNA	FALSE	GCTTGCCGTGAACTCTTTCCTATCTGGGTCACCCCTTAGTTGGGGGGAAATGTCAAAGAT	lincRNA	chr7	131193827	131195657	-	NONHSAT123415					NONHSAT123415	humanseq50568	NONCODE v4	NONHSAT123415	http://noncode.org/show_rna.php?id=NONHSAT123415	ensembl=ENST00000482581
CUST_69144_PI429545376	0.00340047	2.32596	up	5.6806	6.16791	5.85	4.45222	4.91598	4.67683	P	P	P	A	P	P				ncRNA	FALSE	CTGATACAAAGAAAGACAAACATCTAACAATTTGGACAAGACAGCAAATGCTATTGTCGA	lincRNA	chr2	243030783	243102469	+	TCONS_l2_00015637					TCONS_l2_00015637	humanseq7346	broadlincRNA	TCONS_l2_00015637	http://www.broadinstitute.org/genome_bio/human_lincrnas/?q=TUCP_transcripts_catalog	XLOC_l2_007835
CUST_75804_PI429545410	0.00150753	2.27911	up	6.36117	6.63234	6.58999	5.20022	5.22159	5.59628	P	P	P	P	P	P		DUSP5P1	Homo sapiens dual specificity phosphatase 5 pseudogene 1 (DUSP5P1), non-coding RNA	ncRNA	FALSE	ACAGAAATGGCACTTATGAAGCCAATTCATTTTGAAGGAAGCACAATTTCCACCTTATTT	non-coding RNA	chr1	228780656	228788159	+	NR_002834.1					NR_002834.1	humanseq87730	RefSeq	NR_002834.1	http://www.ncbi.nlm.nih.gov/nuccore/NR_002834.1	gi|84872125
CUST_18793_PI429545410	0.0015009	2.27469	down	7.39815	7.81516	7.46211	8.63776	8.69022	8.90444	P	P	P	P	P	P		LDLR	PREDICTED: Homo sapiens low density lipoprotein receptor (LDLR), transcript variant X2, misc_RNA	ncRNA	FALSE	TAGGACAAAGTATTTTGGACAGATATCATCAACGAAGCCATTTTCAGTGCCAACCGCCTC	misc_RNA					XR_244074.1					XR_244074.1	humanseq81984	RefSeq	XR_244074.1	http://www.ncbi.nlm.nih.gov/nuccore/XR_244074.1	gi|530414854
CUST_44028_PI429545402	0.00357731	2.55124	up	5.41966	5.31844	5.03797	3.5384	4.15713	4.02695	P	P	P	A	A	P				ncRNA	FALSE	TTCTGCACATCTGCTTGACTCATGGGAAGCTCATGCATCCTTGGCACCTGGATCAGGGTA	lincRNA	chr12	119722572	119731344	-	NONHSAT031078					NONHSAT031078	humanseq64589	NONCODE v4	NONHSAT031078	http://noncode.org/show_rna.php?id=NONHSAT031078	TO BE PUBLISHED=TCONS_00008406
CUST_79813_PI429545395	9.56e-05	2.32059	up	10.6521	10.6499	10.5583	9.26465	9.46463	9.48751	P	P	P	P	P	P				ncRNA	FALSE	AAGTCGCCTACAGGAGCGAAATGTTCAGGTTTTCCTAATATCTGGTGGCTTTAGGAGTAT	lincRNA	chr7	55832485	55846763	+	NONHSAG047634					NONHSAG047634	humanseq48518	NONCODE v4	NONHSAG047634	http://noncode.org/show_gene.php?id=NONHSAG047634	NONHSAT120697; NONHSAT120696; NONHSAT120698; NONHSAT120701; NONHSAT120700; NONHSAT120702
CUST_82845_PI429545410	0.00245779	2.06561	up	8.11166	8.21216	8.34354	6.96196	7.12974	7.43596	P	P	P	P	P	P		LINC-PINT	Homo sapiens long intergenic non-protein coding RNA, p53 induced transcript (LINC-PINT), transcript variant 1, non-coding RNA	ncRNA	FALSE	GTGCTCCAGGAACCTACGCACTATATATATAAATAAAGCTTAAGTAAACATCACTGCAAA	non-coding RNA	chr7	130628918	130794675	-	NR_015431.1					NR_015431.1	humanseq88442	RefSeq	NR_015431.1	http://www.ncbi.nlm.nih.gov/nuccore/NR_015431.1	gi|205277371
CUST_92366_PI429545384	0.031355	2.03403	up	6.92036	6.45544	6.58285	5.0822	5.77404	6.02939	P	P	P	A	P	P				ncRNA	FALSE	GGGTCAAGTTCTTGACCTTAGCTCTGTATCAAAATTGCCTGAGAAACTGCTTAAGAAAAC	lincRNA	chr1	32833626	32840383	-	NONHSAG000948					NONHSAG000948	humanseq29503	NONCODE v4	NONHSAG000948	http://noncode.org/show_gene.php?id=NONHSAG000948	NONHSAT002204; NONHSAT002205
CUST_85374_PI429545410	0.000148	2.87874	up	11.8107	11.6648	11.6528	10.0404	10.1461	10.3654	P	P	P	P	P	P		FHL1	Homo sapiens four and a half LIM domains 1 (FHL1), transcript variant 8, non-coding RNA	ncRNA	FALSE	CTGTGAGCAGGAAAAGAACCCTACTGACATGCATGGTTTAACTTCCTCATCAGAACTCTG	non-coding RNA	chrX	135228860	135293518	+	NR_027621.1					NR_027621.1	humanseq88695	RefSeq	NR_027621.1	http://www.ncbi.nlm.nih.gov/nuccore/NR_027621.1	gi|228480214
CUST_88629_PI429545380	0.000134	2.41911	up	6.0655	6.03824	5.94649	4.69781	4.63028	4.89871	P	P	P	A	P	P		AC093415.2-006	AC093415.2-006	ncRNA	FALSE	TGAAGATGAAATTCAACATGTAATTGGCACCTCGCAACCAGCACTTTGATTCTGCAGTCA	processed_transcript	chr3	37832242	37903239	-	ENST00000450990					ENST00000450990	humanseq18970	Ensembl	ENST00000450990	http://www.ensembl.org/Homo_sapiens/Transcript/Summary?t=ENST00000450990	ENSG00000235257
CUST_51891_PI429545406	0.0073959	2.04653	up	7.91055	8.19616	8.35628	6.84121	7.12912	7.39312	P	P	P	P	P	P				ncRNA	FALSE	AGCTGCCGTTTTTCCTGAAGTTGCGTAAGTAAAATTCACAAATACTTTATCTAGCAACTT	lincRNA	chr18	21033250	21043283	+	NONHSAT058663					NONHSAT058663	humanseq75410	NONCODE v4	NONHSAT058663	http://noncode.org/show_rna.php?id=NONHSAT058663	ensembl=ENST00000584960
CUST_15518_PI429545388	1.96e-05	3.71866	down	5.97566	6.1916	5.94	7.92991	7.89837	7.96333	P	P	P	P	P	P				ncRNA	FALSE	TGTTGATGCCGGCAATATTGCTACTTCGCTTTTTTGCAAATGCATTCACTTTGACACCAT	lincRNA	chr1	162769293	162774102	+	NONHSAT007237					NONHSAT007237	humanseq31648	NONCODE v4	NONHSAT007237	http://noncode.org/show_rna.php?id=NONHSAT007237	ensembl=ENST00000494450
CUST_53013_PI429545388	0.000118	2.99936	up	7.90934	8.13158	8.06255	6.31391	6.60219	6.43341	P	P	P	P	P	P				ncRNA	FALSE	TACCCCTGCATTGACAGACATCTAGGAGAACCACATAAATTTAAAAGAGAGTGGTCCAGT	lincRNA	chr2	118846125	118865966	+	NONHSAT073932					NONHSAT073932	humanseq35641	NONCODE v4	NONHSAT073932	http://noncode.org/show_rna.php?id=NONHSAT073932	ensembl=ENST00000467223
CUST_93122_PI429545376	0.00272325	2.24736	up	6.2284	6.49361	6.54838	5.03951	5.53533	5.19086	P	P	P	A	P	P		linc-NLK-2	linc-NLK-2	ncRNA	FALSE	GTCAATGGCTCTGTGCAGCTGTCCTACATCAGCTTCCAGACCCAGACAGTCATCCACACA	lincRNA	chr17	26075313	26081148	+	TCONS_l2_00010643					TCONS_l2_00010643	humanseq9855	broadlincRNA	TCONS_l2_00010643	http://www.broadinstitute.org/genome_bio/human_lincrnas/?q=TUCP_transcripts_catalog	XLOC_l2_005719
CUST_76612_PI429545406	0.000383	2.00379	down	6.6482	6.53205	6.61785	7.44245	7.63713	7.72671	P	P	P	P	P	P				ncRNA	FALSE	TTGGCTTTCTTCATGATAAATGCTGTATCCAATGCTCAGGTGAGAGGTGATAGCTATGAA	lincRNA	chr19	52613570	52613979	-	NONHSAT067514					NONHSAT067514	humanseq78080	NONCODE v4	NONHSAT067514	http://noncode.org/show_rna.php?id=NONHSAT067514	ensembl=ENST00000603942
CUST_66459_PI429545395	5.63e-05	2.0221	down	8.62585	8.69296	8.69911	9.58785	9.72063	9.757	P	P	P	P	P	P				ncRNA	FALSE	ATCGCTTGTCACAAGACACAGACAATCAGACCAAAGTATTTGCTGTAATAACTAAGAAAA	lincRNA	chr6	52958253	52963166	+	NONHSAT113153					NONHSAT113153	humanseq47078	NONCODE v4	NONHSAT113153	http://noncode.org/show_rna.php?id=NONHSAT113153	ensembl=ENST00000484436
CUST_23208_PI429545376	1.5e-05	4.01089	up	8.22194	8.19735	8.39798	6.1727	6.33357	6.29924	P	P	P	P	P	P		linc-LYSMD3-2	linc-LYSMD3-2	ncRNA	FALSE	TTCCTTAAGCCTCACAACAATTTACAGCATTGCCAGCAGCATTCAGTACATTCAGAACAG	lincRNA	chr5	90598845	90608312	-	TCONS_00009723					TCONS_00009723	humanseq2453	broadlincRNA	TCONS_00009723	http://www.broadinstitute.org/genome_bio/human_lincrnas/?q=lincRNA_catalog	XLOC_004924
CUST_80686_PI429545376	7.37e-06	6.03462	up	10.2104	10.3009	10.326	7.53191	7.79409	7.73148	P	P	P	P	P	P		linc-RNF170-3	linc-RNF170-3	ncRNA	FALSE	AGCACTTCAAGACTCCCTTTTTAAAAGTGGAGCCCTTTCTTCCTGGACACTATGAAGTTT	lincRNA	chr8	47490844	47526157	-	TCONS_l2_00028184					TCONS_l2_00028184	humanseq8555	broadlincRNA	TCONS_l2_00028184	http://www.broadinstitute.org/genome_bio/human_lincrnas/?q=TUCP_transcripts_catalog	XLOC_l2_014504
CUST_30313_PI429545410	0.0177427	3.28922	up	5.21234	5.24	5.41159	3.96496	2.69647	4.04927	P	P	P	A	A	P		AIM2	PREDICTED: Homo sapiens absent in melanoma 2 (AIM2), transcript variant X4, misc_RNA	ncRNA	FALSE	TTTGACCTAAGTGACAACACTGGGAAAATGGAAGTACTGGGGGTTAGAAACGAGGACACA	misc_RNA					XR_241107.1					XR_241107.1	humanseq83146	RefSeq	XR_241107.1	http://www.ncbi.nlm.nih.gov/nuccore/XR_241107.1	gi|530365646
CUST_77751_PI429545399	0.00344484	5.41152	up	6.84147	6.63274	6.70417	3.51424	4.65282	4.70322	P	P	P	A	P	P				ncRNA	FALSE	CTTCCTGGTTTACATGGACCACCCGGGGACAAGGGAAACCGGGGACACCGAGGTTTTAAA	lincRNA	chr10	71703880	71724031	+	NONHSAT013818					NONHSAT013818	humanseq58368	NONCODE v4	NONHSAT013818	http://noncode.org/show_rna.php?id=NONHSAT013818	ensembl=ENST00000518052
CUST_190_PI429545395	0.00423701	2.96305	up	5.71478	6.0655	6.0251	4.73832	3.90903	4.4568	P	P	P	A	A	P				ncRNA	FALSE	TTGAAGTTTGGTAAAGACCGAGTTAGTCTATCTCTCTTTGCCTATCTCGAGTTGGGCTGG	lincRNA	chr3	187449553	187463260	-	NONHSAG036939					NONHSAG036939	humanseq40021	NONCODE v4	NONHSAG036939	http://noncode.org/show_gene.php?id=NONHSAG036939	NONHSAT093890; NONHSAT093891; NONHSAT093892
CUST_45325_PI429545380	9.17e-05	2.24394	up	8.34498	8.44364	8.29242	7.28103	7.21896	7.08296	P	P	P	P	P	P		FR006755	Putative conserved noncoding region (RNAz)	ncRNA	FALSE	GGAGCCTGCTCCAGGTGTCCCCAAAGAGATGGAAAACAAGACAGTCATTTGGAACAGTGA	nc_conserved_region	chr10	50875475	50875737	+	FR006755					FR006755	humanseq14581	frnadb v3.4	FR006755	http://www.ncrna.org/frnadb/detail.html?i_name=FR006755	RNZ4881 RNAdb v2.0
CUST_76363_PI429545376	0.00170346	4.24492	up	5.43978	6.28929	5.83365	3.54967	3.75035	4.0055	P	P	P	A	A	P		linc-CCND3	linc-CCND3	ncRNA	FALSE	TGGAGACAATCGGTTTAACACAGTGAGCGAGTCAGGAACAGCCACGCTGAAAGCTCGGCC	lincRNA	chr6	42096419	42110415	-	TCONS_l2_00024755					TCONS_l2_00024755	humanseq8104	broadlincRNA	TCONS_l2_00024755	http://www.broadinstitute.org/genome_bio/human_lincrnas/?q=TUCP_transcripts_catalog	XLOC_l2_012991
CUST_9082_PI429545402	0.0173028	2.37435	up	5.97898	5.57693	5.19528	3.9461	4.33964	4.72286	P	P	P	A	A	P				ncRNA	FALSE	TGAAATTGTGGTCACCAGAGAGACCTATCAGCAGCCATAGACATTATCTCCTTCGGAATG	lincRNA	chr11	65583594	65584758	-	NONHSAT022221					NONHSAT022221	humanseq60951	NONCODE v4	NONHSAT022221	http://noncode.org/show_rna.php?id=NONHSAT022221	PMID:23040067=HI-LNC873
CUST_50988_PI429545402	0.000675	2.93395	down	4.94573	4.83243	5.07966	6.24049	6.53031	6.74556	P	P	P	P	P	P				ncRNA	FALSE	TATCAGAAATTCAACTGGACTTTTCCCAAATGCTATGGCATGCCCAGGGAATGGAACTGG		chr13	29293261	29299073	+	NONHSAT032706					NONHSAT032706	humanseq65327	NONCODE v4	NONHSAT032706	http://noncode.org/show_rna.php?id=NONHSAT032706
CUST_83693_PI429545388	0.00648767	5.35999	up	4.69058	5.59455	5.6833	2.272	2.98845	3.44128	P	P	P	A	A	A				ncRNA	FALSE	CTTCTAAAACTTCTTACACTCTTTCTTGGTGTTAGGTCAAATCTGCAAATGCTTTATCTG	lincRNA	chr3	100289873	100295909	+	NONHSAT090873					NONHSAT090873	humanseq38878	NONCODE v4	NONHSAT090873	http://noncode.org/show_rna.php?id=NONHSAT090873	ensembl=ENST00000488904
CUST_34361_PI429545395	0.00394873	2.00799	up	6.09923	5.83818	5.92421	4.66022	5.16429	5.01985	P	P	P	A	P	P				ncRNA	FALSE	AGAACGGGGCCTGCTCAGTGTTTTTTGGGTTGAGCTGCATCTTAGAATGAAATCCTACAA	lincRNA	chr5	61028628	61031559	-	NONHSAT101689					NONHSAT101689	humanseq43650	NONCODE v4	NONHSAT101689	http://noncode.org/show_rna.php?id=NONHSAT101689	TO BE PUBLISHED=TCONS_00030603;ensembl=ENST00000506550
CUST_3759_PI429545380	0.00134815	4.85346	up	7.78867	6.89156	7.30201	4.88022	5.28382	4.98117	P	P	P	P	P	P		FR049348	Putative conserved noncoding region (RNAz)	ncRNA	FALSE	AATTATGAGCCCAGACCTGTTCCTATTTTAGAGGGATAGAAAACACATCAATCTTCCTTT	nc_conserved_region	chr6	157052101	157052340	+	FR049348					FR049348	humanseq10401	frnadb v3.4	FR049348	http://www.ncrna.org/frnadb/detail.html?i_name=FR049348	RNZ30338 RNAdb v2.0
CUST_77860_PI429545410	0.000263	3.56469	up	12.4593	12.1238	12.1346	10.2044	10.5468	10.4652	P	P	P	P	P	P		SERPINE2	Homo sapiens serpin peptidase inhibitor, clade E (nexin, plasminogen activator inhibitor type 1), member 2 (SERPINE2), transcript variant 3, non-coding RNA	ncRNA	FALSE	AAAGTCTTGATAGCAAGCGTTATTTTGGGGGTAGAAACGGTGAAATCTCTAGCCTCTTTG	non-coding RNA	chr2	224839764	224896195	-	NR_073116.1					NR_073116.1	humanseq87939	RefSeq	NR_073116.1	http://www.ncbi.nlm.nih.gov/nuccore/NR_073116.1	gi|401761504
CUST_14147_PI429545395	0.000497	2.05632	down	4.75762	5.05907	5.05701	6.00743	5.97566	6.01081	P	P	P	P	P	P				ncRNA	FALSE	AGCTATCAAATCTGAGGTCTTATTTTGTTGAGTCGAAAGTGAAATTTTCCTTTGGCCAAC	lincRNA	chr4	76646862	76649828	-	NONHSAT096938					NONHSAT096938	humanseq41501	NONCODE v4	NONHSAT096938	http://noncode.org/show_rna.php?id=NONHSAT096938	PMID:23040067=HI-LNC493
CUST_34013_PI429545410	0.000149	3.28689	down	6.34008	6.30488	6.02817	7.80162	7.97775	8.04392	P	P	P	P	P	P		STARD4	PREDICTED: Homo sapiens StAR-related lipid transfer (START) domain containing 4 (STARD4), transcript variant X5, misc_RNA	ncRNA	FALSE	ATGAAAAGAGACCAGAATTTGTTCGAGGATATAACCATCCCTGTGGTTGGTTTTGTGTTC	misc_RNA					XR_246532.1					XR_246532.1	humanseq83519	RefSeq	XR_246532.1	http://www.ncbi.nlm.nih.gov/nuccore/XR_246532.1	gi|530379686
CUST_9975_PI429545384	0.000813	2.07709	up	11.6071	11.6767	11.7189	10.3957	10.6791	10.7641	P	P	P	P	P	P		AC058791.2-003	AC058791.2-003	ncRNA	FALSE	GTTAGAAGAGTTGGGATAATTTGCCATCTGGAGTTTCTCTGCCTTGCTGATCTGAGCTCA	antisense	chr7	130737203	130792858	-	ENST00000429901					ENST00000429901	humanseq21019	Ensembl	ENST00000429901	http://www.ensembl.org/Homo_sapiens/Transcript/Summary?t=ENST00000429901	ENSG00000231721
CUST_79213_PI429545395	0.000375	8.65637	up	6.65641	6.12328	6.49559	3.13524	3.02759	3.77117	P	P	P	A	A	A				ncRNA	FALSE	TGGAAGGGTGCATATGAGACTTGATTTTGAGGATGAAACTTCCTGTCTGAATCGCTAAGT	lincRNA	chr7	26059123	26170479	-	NONHSAT119611					NONHSAT119611	humanseq48457	NONCODE v4	NONHSAT119611	http://noncode.org/show_rna.php?id=NONHSAT119611	TO BE PUBLISHED=TCONS_00035251
CUST_21838_PI429545402	0.0399134	2.64462	up	5.03573	5.23066	4.94944	2.95069	3.5297	4.52625	P	P	P	A	A	P				ncRNA	FALSE	CAGGTTGTCTGCATTCAAAAGAGCATTCTATTAAAGCTACCTTAATTTGGCGCTTATTTT	lincRNA	chr12	9821232	9833646	+	NONHSAT026846					NONHSAT026846	humanseq62277	NONCODE v4	NONHSAT026846	http://noncode.org/show_rna.php?id=NONHSAT026846	ensembl=ENST00000487752
CUST_63337_PI429545376	0.000858	3.11286	up	13.3463	12.9199	13.151	11.2309	11.6293	11.6423	P	P	P	P	P	P		linc-ELTD1-2	linc-ELTD1-2	ncRNA	FALSE	CGAAGTTCTTGATTCATTTTTACCGTTCTTTCCATAGGTAGAAGAGAAAGTTGATTGGTT	lincRNA	chr1	79518695	79654137	-	TCONS_l2_00001295					TCONS_l2_00001295	humanseq6738	broadlincRNA	TCONS_l2_00001295	http://www.broadinstitute.org/genome_bio/human_lincrnas/?q=TUCP_transcripts_catalog	XLOC_l2_000961
CUST_32201_PI429545395	0.000106	2.16965	down	8.90252	8.94582	9.08983	10.1809	10.0227	10.087	P	P	P	P	P	P				ncRNA	FALSE	ATGCAAGAGGGGATAAAATGAGCCAAGACTCTATGATGAAACTAAAGGAATGGCGGCAGC		chr5	39383147	39393457	-	NONHSAT101123					NONHSAT101123	humanseq43423	NONCODE v4	NONHSAT101123	http://noncode.org/show_rna.php?id=NONHSAT101123
CUST_10141_PI429545395	3.56e-06	2.66573	up	8.50148	8.62319	8.53318	7.12434	7.16748	7.12244	P	P	P	P	P	P				ncRNA	FALSE	CTGTATTTCTTACGGAAGAGGGCTATTTGCATATTCAGATGCATCTTGTCAAAGGGGAAG	lincRNA	chr4	25834684	25864610	-	NONHSAT095856					NONHSAT095856	humanseq41072	NONCODE v4	NONHSAT095856	http://noncode.org/show_rna.php?id=NONHSAT095856	ensembl=ENST00000513364
CUST_82151_PI429545406	0.00844029	2.32398	up	8.92934	8.26383	8.58624	7.05151	7.54752	7.5306	P	P	P	P	P	P				ncRNA	FALSE	CAAATATATTCCAAGTGGAGCAATTGGAACGCCTGAAGCAGGAATTGCCAGAGCTTAAGA	lincRNA	chr20	5527986	5529027	-	NONHSAT078506					NONHSAT078506	humanseq78678	NONCODE v4	NONHSAT078506	http://noncode.org/show_rna.php?id=NONHSAT078506	ensembl=ENST00000462080
CUST_30140_PI429545402	0.000329	2.04987	up	9.03061	8.81375	8.98359	7.81931	7.87606	8.02599	P	P	P	P	P	P				ncRNA	FALSE	CTTGCTGCCATGATCAATGGACCAACTATGCTTATAACCACAAATTTTGATATGCTTAAA	lincRNA	chr12	30948614	30955645	+	NONHSAT027515					NONHSAT027515	humanseq63133	NONCODE v4	NONHSAT027515	http://noncode.org/show_rna.php?id=NONHSAT027515	TO BE PUBLISHED=TCONS_00008519;ensembl=ENST00000547804;refseq=NR_040245
CUST_26933_PI429545402	0.00015	2.24247	down	7.0812	7.24191	7.00392	8.18661	8.3027	8.33298	P	P	P	P	P	P				ncRNA	FALSE	TCTGGTCAATCATGTTGAAAGCCTCCTTAAACTCCTGGATGTGGAACTGGTCGAACATCA	lincRNA	chr12	8023445	8025460	-	NONHSAT026272					NONHSAT026272	humanseq62797	NONCODE v4	NONHSAT026272	http://noncode.org/show_rna.php?id=NONHSAT026272	ensembl=ENST00000544749
CUST_28521_PI429545406	0.0086127	2.29617	down	5.87529	6.41989	5.63224	7.35349	7.10192	7.0697	P	P	P	P	P	P				ncRNA	FALSE	GAGATGCACATTGAGAACCTCAAGGAGGAGCTGGCCTACCTGAAGAAGAACCACGAGGTG	lincRNA	chr17	16746800	16748913	-	NONHSAT146017					NONHSAT146017	humanseq72974	NONCODE v4	NONHSAT146017	http://noncode.org/show_rna.php?id=NONHSAT146017	ensembl=ENST00000577449
CUST_81133_PI429545395	9.24e-05	2.9239	down	4.69685	4.58511	4.69447	6.02834	6.32116	6.27062	P	A	A	P	P	P				ncRNA	FALSE	TCATCAAATCAAATTCCACAGGGATTGGTGACCAACCAGAAGGCTCAGACATCTGATTGC	lincRNA	chr7	134464385	134584804	+	NONHSAG048863					NONHSAG048863	humanseq48650	NONCODE v4	NONHSAG048863	http://noncode.org/show_gene.php?id=NONHSAG048863	NONHSAT123471; NONHSAT123473; NONHSAT123475
CUST_83103_PI429545402	0.014018	2.05507	up	9.11224	8.26004	8.75561	7.72692	7.66655	7.61685	P	P	P	P	P	P				ncRNA	FALSE	AGGAAAGCAATTGCTGTGGTACAAAAGGACAAGGGTTAAAAGAGAACAGTGGGAGCTCTC	lincRNA	chr15	34698877	34721126	-	NONHSAT041586					NONHSAT041586	humanseq68714	NONCODE v4	NONHSAT041586	http://noncode.org/show_rna.php?id=NONHSAT041586	ensembl=ENST00000565885
CUST_39795_PI429545406	0.00190006	2.06932	up	5.42807	5.59096	5.51915	4.32549	4.32892	4.73629	P	P	P	A	P	P				ncRNA	FALSE	GGTGTTTAGTAGAGGGTTTTGAATGTCAACTATGAACGTTGGAGGTTACCTCTGTTCCCT	lincRNA	chr17	54985843	54990478	-	NONHSAT054861					NONHSAT054861	humanseq74145	NONCODE v4	NONHSAT054861	http://noncode.org/show_rna.php?id=NONHSAT054861	ensembl=ENST00000574997
CUST_36076_PI429545402	4.96e-05	2.29286	up	10.777	10.7898	10.5925	9.50723	9.54065	9.51996	P	P	P	P	P	P				ncRNA	FALSE	ATCTGGCTGGGAGCAAGATGACCTCACTAACCAGTGGCTGGAATGGGAAGCGACAGAGCT	lincRNA	chr12	57881850	57883393	+	NONHSAT028922					NONHSAT028922	humanseq63745	NONCODE v4	NONHSAT028922	http://noncode.org/show_rna.php?id=NONHSAT028922	ensembl=ENST00000548714
CUST_65047_PI429545399	5.17e-05	2.25033	down	9.93259	9.97151	9.90133	11.0302	11.0609	11.2248	P	P	P	P	P	P				ncRNA	FALSE	AGATTTATTCCAGTGAAACAACAACTGGAACTTCAAGTAACTCCTCCCAGAGTACTTCCA	lincRNA	chrY	21154352	21154595	-	NONHSAT139611					NONHSAT139611	humanseq57006	NONCODE v4	NONHSAT139611	http://noncode.org/show_rna.php?id=NONHSAT139611	ensembl=ENST00000382840
CUST_88988_PI429545399	0.00142455	2.21542	up	8.67754	9.11115	8.72889	7.79088	7.61668	7.66727	P	P	P	P	P	P				ncRNA	FALSE	CGTTGCCTTTGGGCTCAGTGAAGAGTCTGGAGTTTATCTGGAGTGAGGTGGCCGGTTCTT	lincRNA	chr11	69061617	69156450	+	NONHSAT022590					NONHSAT022590	humanseq59558	NONCODE v4	NONHSAT022590	http://noncode.org/show_rna.php?id=NONHSAT022590	PMID:22140575=mixed_Pred9120;ensembl=ENST00000544008
CUST_12839_PI429545380	0.00183592	2.11787	down	4.8105	4.8612	5.02483	6.24666	5.8495	5.84821	P	P	P	P	P	P		FR257747	Putative conserved noncoding region (RNAz)	ncRNA	FALSE	CAGTTCCAAAGTCCTCTGGCTGAAATGCTCTCAACAGAGAGAATTTAAGAATCAATGCAC	nc_conserved_region	chr5	57749863	57750155	+	FR257747					FR257747	humanseq11314	frnadb v3.4	FR257747	http://www.ncrna.org/frnadb/detail.html?i_name=FR257747	RNZ26812 RNAdb v2.0
CUST_46589_PI429545395	0.0289276	2.036	down	4.94082	4.19828	4.90578	6.03918	5.38201	5.70091	P	A	P	P	P	P				ncRNA	FALSE	TTGTTACCTTTTGGCTGGTATTCATAAATACAGCCCAAGCACCTTGGGTGTGTTGGACTG	lincRNA	chr5	162864577	162868293	+	NONHSAG042132					NONHSAG042132	humanseq44962	NONCODE v4	NONHSAG042132	http://noncode.org/show_gene.php?id=NONHSAG042132	NONHSAT104899; NONHSAT104900
CUST_61670_PI429545384	0.000131	6.70387	up	7.3226	7.44721	7.22898	4.43886	4.38168	4.94326	P	P	P	A	P	P		RP11-689C9.1-001	RP11-689C9.1-001	ncRNA	FALSE	AACAGCATAAATGCTCCTTTTTCACTGTTCTACTACTTACTGCTGTTGCCAAAGACACCA	lincRNA	chr18	962593	976884	-	ENST00000606879					ENST00000606879	humanseq26288	Ensembl	ENST00000606879	http://www.ensembl.org/Homo_sapiens/Transcript/Summary?t=ENST00000606879	ENSG00000272461
CUST_62917_PI429545380	0.0151823	5.11008	up	5.90865	5.75054	5.59718	2.2589	4.02025	3.91718	P	P	P	A	A	A		FR141390	Putative conserved noncoding region (EvoFold)	ncRNA	FALSE	AACATGCCAATTTTGTATGGGATTGAAGTCTGCCTAATTTTAGCAAATTGAGAGTCACAC	nc_conserved_region	chr1	61087070	61087286	+	FR141390					FR141390	humanseq16356	frnadb v3.4	FR141390	http://www.ncrna.org/frnadb/detail.html?i_name=FR141390	EVF2463 RNAdb v2.0
CUST_84145_PI429545399	0.00932485	2.00269	down	4.81562	4.28281	4.65522	5.74939	5.30046	5.70963	P	A	A	P	P	P				ncRNA	FALSE	GCCTGGGACACCGGCTTTCTAACATTTTTACAGCTCAGCGATTCTCAAGAGTTTTGTTTC	lincRNA	chr10	116552407	116581425	-	NONHSAG006925					NONHSAG006925	humanseq59050	NONCODE v4	NONHSAG006925	http://noncode.org/show_gene.php?id=NONHSAG006925	NONHSAT016464; NONHSAT016466
CUST_36662_PI429545380	0.000249	2.00612	up	5.04977	5.14745	5.04771	3.95856	4.05844	4.21471	P	P	P	A	A	P		FR270637	non-protein coding (noncoding) transcript	ncRNA	FALSE	CGTGTTTTATTTTCTTACCTTGGGATTCCCTTGATTTACAACCGTTCATCCTGAGCCAGA	ncRNA	chr12	15321967	15322304	-	FR270637					FR270637	humanseq13711	frnadb v3.4	FR270637	http://www.ncrna.org/frnadb/detail.html?i_name=FR270637	HIT000075518 H-invitational v5.0,HIV1684 RNAdb v2.0
CUST_60085_PI429545380	0.000871	3.50138	down	5.20693	4.76936	5.20958	6.75351	6.70743	7.1487	P	A	P	P	P	P		FR339133	Putative conserved noncoding region (RNAz)	ncRNA	FALSE	GATTTACTGAAAAGTGACAGGTGTTGATTTGCTGGTATCTTTCTCAATAGATCCGAATGA	nc_conserved_region	chr2	211554206	211554446	+	FR339133					FR339133	humanseq16072	frnadb v3.4	FR339133	http://www.ncrna.org/frnadb/detail.html?i_name=FR339133	RNZ20451 RNAdb v2.0
CUST_18394_PI429545402	0.000161	2.04079	up	9.71415	9.71164	9.60829	8.55031	8.77447	8.62191	P	P	P	P	P	P				ncRNA	FALSE	AGCATTTATGCCGTTTTATTTATGTACACAGCTCTCTGCCTCTGGCCTGTGATCCACTCA	lincRNA	chr11	118982270	118983999	+	NONHSAT024590					NONHSAT024590	humanseq61916	NONCODE v4	NONHSAT024590	http://noncode.org/show_rna.php?id=NONHSAT024590	ensembl=ENST00000533458
CUST_29853_PI429545376	0.000165	5.32545	up	8.50607	8.3138	8.28952	6.15237	6.08385	5.63446	P	P	P	P	P	P		linc-GPR141-4	linc-GPR141-4	ncRNA	FALSE	TTGCCGGGACCAATTTATCACATTAATATGGACTAGCCAAGAGGCTGACAATGCTGTGTC	lincRNA	chr7	36790291	36802686	+	TCONS_00012995					TCONS_00012995	humanseq3148	broadlincRNA	TCONS_00012995	http://www.broadinstitute.org/genome_bio/human_lincrnas/?q=lincRNA_catalog	XLOC_006048
CUST_92825_PI429545388	0.00249357	2.31284	down	5.48694	5.02116	4.98197	6.52288	6.31306	6.28313	P	P	P	P	P	P				ncRNA	FALSE	TTTCTTTTCCAGTTTGCTGGAGATCCTTCACGAACAGCTTCCTGAGAGTACCAAGAGATG	lincRNA	chr3	179289292	179294683	-	NONHSAT093403					NONHSAT093403	humanseq39843	NONCODE v4	NONHSAT093403	http://noncode.org/show_rna.php?id=NONHSAT093403	TO BE PUBLISHED=TCONS_00027099
CUST_55520_PI429545384	0.00129563	2.46739	up	5.40611	5.51028	5.04554	3.86002	4.12044	4.07251	P	P	P	A	A	P		RP11-104H15.7-001	RP11-104H15.7-001	ncRNA	FALSE	TGATACCTATTACGGATGAGTTCTGGAAAAGACCCAGCTATGATTCATAAAAACACTTCT	processed_transcript	chr17	7323422	7347400	+	ENST00000575310					ENST00000575310	humanseq25654	Ensembl	ENST00000575310	http://www.ensembl.org/Homo_sapiens/Transcript/Summary?t=ENST00000575310	ENSG00000262880
CUST_90475_PI429545399	0.000183	3.58939	up	6.71963	6.74031	6.565	4.73989	5.08184	4.672	P	P	P	A	P	P				ncRNA	FALSE	AAACTCGCCCATTCTCAGAGCACAAAGACCCCATGATCTAGGGCAAACTTGTCCAACTGT	lincRNA	chr11	565534	568457	-	NONHSAT017278					NONHSAT017278	humanseq59713	NONCODE v4	NONHSAT017278	http://noncode.org/show_rna.php?id=NONHSAT017278	PMID:23040067=HI-LNC100
CUST_16358_PI429545388	0.00632512	2.7563	down	5.06014	4.16297	4.43511	6.09975	6.10187	5.8448	P	A	A	P	P	P				ncRNA	FALSE	AATCACATAGGCAATGAGGTTGGGTATAAACAGTAATTGTCCTTGAATTGGGTAGATGTT	lincRNA	chr1	169455352	169458414	+	NONHSAT007465					NONHSAT007465	humanseq31736	NONCODE v4	NONHSAT007465	http://noncode.org/show_rna.php?id=NONHSAT007465	PMID:23040067=HI-LNC278
CUST_84111_PI429545376	0.0158173	2.07591	down	5.33389	4.71639	4.49674	5.76898	6.03247	5.90681	P	A	A	P	P	P		linc-FTSJ1	linc-FTSJ1	ncRNA	FALSE	TCAATTTCTTCCCTTGACTCTTTAGTGCATTCACAATCTTGGGGTGACAATGCCCTTGGT	lincRNA	chrX	48306414	48307284	+	TCONS_l2_00030197					TCONS_l2_00030197	humanseq8910	broadlincRNA	TCONS_l2_00030197	http://www.broadinstitute.org/genome_bio/human_lincrnas/?q=TUCP_transcripts_catalog	XLOC_l2_015512
CUST_65524_PI429545410	0.00128092	2.31591	up	7.36487	7.80348	7.59377	6.30865	6.28241	6.53633	P	P	P	P	P	P		FLJ22447	Homo sapiens uncharacterized LOC400221 (FLJ22447), non-coding RNA	ncRNA	FALSE	TGGTCTAACAGGAGGATGCAGAGAAAGTTATGAAGAGAGGATCCTGAGGAATTTGCTCCT	non-coding RNA	chr14	62037257	62121431	+	NR_039985.1					NR_039985.1	humanseq86697	RefSeq	NR_039985.1	http://www.ncbi.nlm.nih.gov/nuccore/NR_039985.1	gi|337756440
CUST_29416_PI429545388	0.00630407	2.07145	down	6.34953	5.76904	6.34237	7.12221	7.31022	7.18044	P	P	P	P	P	P				ncRNA	FALSE	TACCTGGGGATATTATCAAATCTACTACTGTTCATGGCAGAGTCCCTGTGAAGCAGGAAG	lincRNA	chr2	165561461	165698333	-	NONHSAT075227					NONHSAT075227	humanseq33131	NONCODE v4	NONHSAT075227	http://noncode.org/show_rna.php?id=NONHSAT075227	ensembl=ENST00000434366
CUST_24150_PI429545384	0.000256	2.13386	up	7.84211	7.59694	7.64823	6.50986	6.61965	6.67737	P	P	P	P	P	P		TMEM9B-AS1-003	TMEM9B-AS1-003	ncRNA	FALSE	AATATGTTTCTAGAGCTGCTGGTGCCACTGCTGATGTTACTGGGTTCCCTGAAATAAAAC	antisense	chr11	8988127	8999074	+	ENST00000534349					ENST00000534349	humanseq22461	Ensembl	ENST00000534349	http://www.ensembl.org/Homo_sapiens/Transcript/Summary?t=ENST00000534349	ENSG00000254860
CUST_83704_PI429545410	0.000582	2.32168	up	6.92149	6.59608	6.88506	5.49222	5.71478	5.55012	P	P	P	P	P	P		PDK1	Homo sapiens pyruvate dehydrogenase kinase, isozyme 1 (PDK1), transcript variant 4, non-coding RNA	ncRNA	FALSE	GCCACCTGAAAGGTTTTTAGATTTTATAGGAGCTAATTTGTCCACCAGCATTAATGTAAC	non-coding RNA	chr2	173420696	173463862	+	NR_103729.1					NR_103729.1	humanseq88528	RefSeq	NR_103729.1	http://www.ncbi.nlm.nih.gov/nuccore/NR_103729.1	gi|514052680
CUST_29905_PI429545384	5.95e-05	5.08757	up	7.1812	6.90397	6.91626	4.46456	4.78362	4.71232	P	P	P	A	P	P		CACNA1C-IT3-001	CACNA1C-IT3-001	ncRNA	FALSE	TGTGTGACCTGAAAATTACAATGTAAATGGTGGGGCAACACATGTATAGGAAGGTAAATT	sense_intronic	chr12	2378942	2398103	+	ENST00000542680					ENST00000542680	humanseq23048	Ensembl	ENST00000542680	http://www.ensembl.org/Homo_sapiens/Transcript/Summary?t=ENST00000542680	ENSG00000256721
CUST_46864_PI429545406	0.0173446	2.06046	up	5.75951	5.74693	6.29039	4.66096	4.72462	5.28234	P	P	P	A	P	P				ncRNA	FALSE	ACCACATTCTTGGAATGACCGCTCAGGATCCAATGAGCATTAGTTCTGAATGTTCCAGCA	lincRNA	chr17	80181484	80181916	+	NONHSAT056653					NONHSAT056653	humanseq74882	NONCODE v4	NONHSAT056653	http://noncode.org/show_rna.php?id=NONHSAT056653	PMID:23818866=FPKM1_group_13486_transcr
CUST_38165_PI429545406	9.51e-05	2.00532	up	9.73836	9.62062	9.57745	8.7145	8.56948	8.64095	P	P	P	P	P	P				ncRNA	FALSE	GGGGAGCAAGTATTCCTTTCCAATTCCGTCCAGAAAATGAGGAAGACATCCTGGTTGTTA	lincRNA	chr17	46925085	46925818	+	NONHSAT054482					NONHSAT054482	humanseq73977	NONCODE v4	NONHSAT054482	http://noncode.org/show_rna.php?id=NONHSAT054482	ensembl=ENST00000509014
CUST_41783_PI429545410	0.0120589	2.00078	down	4.81355	4.61069	4.63222	6.11075	5.37232	5.57508	P	A	A	P	P	P		LOC100126584	PREDICTED: Homo sapiens uncharacterized LOC100126584 (LOC100126584), misc_RNA	ncRNA	FALSE	CTTGCATTCGTAATCCCCACCATCTATGTGTGTGTGAATTCATATGTGATATGTAAACAC	misc_RNA					XR_245591.1					XR_245591.1	humanseq84303	RefSeq	XR_245591.1	http://www.ncbi.nlm.nih.gov/nuccore/XR_245591.1	gi|530384296
CUST_87747_PI429545410	0.000821	2.40384	down	11.4384	11.8293	11.4053	12.8787	12.8177	12.7726	P	P	P	P	P	P		KRT8	Homo sapiens keratin 8 (KRT8), transcript variant 4, non-coding RNA	ncRNA	FALSE	AGAACGAATTTGTCCTCATCAAGAAGGATGTGGATGAAGCTTACATGAACAAGGTAGAGC	non-coding RNA	chr12	53290970	53343650	-	NR_045962.1					NR_045962.1	humanseq88934	RefSeq	NR_045962.1	http://www.ncbi.nlm.nih.gov/nuccore/NR_045962.1	gi|372466574
CUST_68853_PI429545399	2.69e-05	3.26814	down	5.53829	5.77988	5.68147	7.30274	7.40805	7.41426	P	P	P	P	P	P				ncRNA	FALSE	TTGATGAAAATGACAATAAAATTGGAGCTGAGACCAAGAAGAATTGTCACCTGAACGAGA	lincRNA	chr10	1088616	1094875	-	NONHSAT010895					NONHSAT010895	humanseq57402	NONCODE v4	NONHSAT010895	http://noncode.org/show_rna.php?id=NONHSAT010895	ensembl=ENST00000482091
CUST_21981_PI429545380	0.00138541	3.03345	up	5.91931	5.61038	5.50683	3.87855	4.3948	3.96029	P	P	P	A	P	P		FR319092	Putative conserved noncoding region (RNAz)	ncRNA	FALSE	CTTAATTATCCTGATATTATAGTTAAAAGCCAGTGGCACTCGCATCCTGGGGAGACATTC	nc_conserved_region	chr17	27333434	27333721	+	FR319092					FR319092	humanseq12235	frnadb v3.4	FR319092	http://www.ncrna.org/frnadb/detail.html?i_name=FR319092	RNZ14992 RNAdb v2.0
CUST_17238_PI429545406	0.000284	2.20209	down	11.7409	11.414	11.5914	12.749	12.7011	12.7127	P	P	P	P	P	P				ncRNA	FALSE	TACCATAGTTTTCAGCCATGCTCAGACAGTGGTTCTTTGTGTGGGTTGTTCAACAGTATC	lincRNA	chr16	70478576	70478815	-	NONHSAT143430					NONHSAT143430	humanseq71793	NONCODE v4	NONHSAT143430	http://noncode.org/show_rna.php?id=NONHSAT143430	ensembl=ENST00000494583
CUST_24788_PI429545402	0.00646905	2.26455	down	5.01221	4.40648	4.46149	6.04063	5.67662	5.70059	P	A	A	P	P	P				ncRNA	FALSE	CTGTGGTCATGTTTCCACAACATCGTGAATGAGTTTAGTGCCACAGCATTAAATGTATTC	lincRNA	chr12	1609657	1616484	+	NONHSAG010163					NONHSAG010163	humanseq62573	NONCODE v4	NONHSAG010163	http://noncode.org/show_gene.php?id=NONHSAG010163	NONHSAT025396; NONHSAT025397; NONHSAT025399; NONHSAT025400
CUST_4244_PI429545395	0.00363484	2.00885	up	10.2774	10.5733	10.3906	9.4904	9.13365	9.59826	P	P	P	P	P	P				ncRNA	FALSE	TCATGTATCCCAGGAGAGTCCAGTGATAACTGCACAGCTTTAGTTCAGACAGAAGACAAT	lincRNA	chr4	75230889	75247730	+	NONHSAT096892					NONHSAT096892	humanseq40447	NONCODE v4	NONHSAT096892	http://noncode.org/show_rna.php?id=NONHSAT096892	ensembl=ENST00000507603
CUST_33214_PI429545384	1.3e-05	2.96584	up	10.8333	10.9211	10.9054	9.2582	9.42574	9.27051	P	P	P	P	P	P		RP11-366L20.4-001	RP11-366L20.4-001	ncRNA	FALSE	TCAACGATGCTGATTTCGTTGGTTTCCTGTTCCTTTTGCTTCCTGGAAAATACAGACCTA	lincRNA	chr12	66421505	66424846	-	ENST00000536217					ENST00000536217	humanseq23383	Ensembl	ENST00000536217	http://www.ensembl.org/Homo_sapiens/Transcript/Summary?t=ENST00000536217	ENSG00000256259
CUST_59853_PI429545376	0.00596242	2.40884	up	5.92646	6.63967	6.47344	5.22627	4.88523	5.12304	P	P	P	P	P	P		linc-TFAP2C-1	linc-TFAP2C-1	ncRNA	FALSE	AACGGTGGATTCTCTTGTGCCCCAATTACCACATGCGTCATGGGGAGAAGAGCTTGAACC	lincRNA	chr20	55171365	55173677	+	TCONS_00027959					TCONS_00027959	humanseq6378	broadlincRNA	TCONS_00027959	http://www.broadinstitute.org/genome_bio/human_lincrnas/?q=lincRNA_catalog	XLOC_013579
CUST_46303_PI429545399	5.21e-05	3.73165	up	8.26965	8.29584	8.02954	6.22825	6.41727	6.25007	P	P	P	P	P	P				ncRNA	FALSE	GTCGCCAGAGGGCAGCATCCCCTAACTAATACCGTAACCGCGCAGTCCCGTTTGACGGTG	lincRNA	chr9	130683159	130684190	-	NONHSAT134867					NONHSAT134867	humanseq54944	NONCODE v4	NONHSAT134867	http://noncode.org/show_rna.php?id=NONHSAT134867	ensembl=ENST00000485562
CUST_21441_PI429545395	0.0116879	2.12128	up	5.44815	5.9226	5.49246	4.32519	4.92501	4.35821	P	P	P	A	P	P				ncRNA	FALSE	GCCACCTTCTTTGCTTGTTATAGATCTAGCTGCTGCTTTTCACATATGCCATGGTATTAC	lincRNA	chr4	162416287	162421226	-	NONHSAT099038					NONHSAT099038	humanseq42288	NONCODE v4	NONHSAT099038	http://noncode.org/show_rna.php?id=NONHSAT099038	ensembl=ENST00000511999
CUST_80973_PI429545384	0.00440293	2.45007	up	8.69296	7.99671	8.43032	6.9695	7.26383	7.00819	P	P	P	P	P	P				ncRNA	FALSE	TGTGCCACCCAAAAGAATAAGGCACTTAACATCCCCATCAGGTGACCTTTAATGGGGAAT	lincRNA	chr1	83982444	84039982	+	NONHSAG001932					NONHSAG001932	humanseq28298	NONCODE v4	NONHSAG001932	http://noncode.org/show_gene.php?id=NONHSAG001932	NONHSAT004157; NONHSAT004158; NONHSAT004159
CUST_34266_PI429545402	0.000811	2.71188	up	10.9041	11.0219	10.9774	9.5478	9.78599	9.25174	P	P	P	P	P	P				ncRNA	FALSE	GGCTAAGCCCAAGGAGGTAATGTGTTTGTTAACGTGGTTTTCATTTGGGGTCAGTTATTC	lincRNA	chr12	53856297	53861353	+	NONHSAT028468					NONHSAT028468	humanseq63558	NONCODE v4	NONHSAT028468	http://noncode.org/show_rna.php?id=NONHSAT028468	ensembl=ENST00000549272
CUST_54868_PI429545399	0.000153	2.07361	down	8.91985	8.81168	8.71651	9.96226	9.81334	9.82886	P	P	P	P	P	P				ncRNA	FALSE	GTCCTCTGAAGAAGGAAAGCTCTTCGTGGGAGGGCTCAACTTTAACACCGACGAGCAGGC	lincRNA	chrX	48433377	48434383	+	NONHSAT136944					NONHSAT136944	humanseq55862	NONCODE v4	NONHSAT136944	http://noncode.org/show_rna.php?id=NONHSAT136944	ensembl=ENST00000491236
CUST_88592_PI429545395	6.02e-05	6.04396	up	11.5818	11.2188	11.3649	8.68314	8.99726	8.69867	P	P	P	P	P	P				ncRNA	FALSE	CGCAAGGTTAATGTGGAGCTCAAATATGCCTTATTTTGCACAAAAGACTGCCAAGGACAT	lincRNA	chr7	45953371	45954924	-	NONHSAT120476					NONHSAT120476	humanseq49431	NONCODE v4	NONHSAT120476	http://noncode.org/show_rna.php?id=NONHSAT120476	ensembl=ENST00000460209
CUST_92329_PI429545406	1.12e-05	3.90675	up	5.82584	5.98942	5.87301	3.84065	3.92159	4.02812	P	P	P	A	A	P				ncRNA	FALSE	GATGGAATAATGCCTACTGAGGACTATGTTTGAGGGGTGTTGTATGACCCCGTTTTCCAT	lincRNA	chr21	37818029	37904706	+	NONHSAG032781					NONHSAG032781	humanseq79769	NONCODE v4	NONHSAG032781	http://noncode.org/show_gene.php?id=NONHSAG032781	NONHSAT081974; NONHSAT081975
CUST_7377_PI429545406	0.000141	3.62458	up	7.6578	7.71959	7.81655	6.09615	5.67563	5.84873	P	P	P	P	P	P				ncRNA	FALSE	CGTATGAAATAGGCCTGGCAGAAACTATGAGCTGGTGTTCCAAGGTCGGGGATGGGGAGC	lincRNA	chr16	11027760	11030661	+	NONHSAG018591					NONHSAG018591	humanseq70757	NONCODE v4	NONHSAG018591	http://noncode.org/show_gene.php?id=NONHSAG018591	NONHSAT140540; NONHSAT140541
CUST_89818_PI429545376	0.000458	2.58381	up	7.29867	7.51271	7.4103	5.95038	5.89858	6.26422	P	P	P	P	P	P		linc-HIF1A	linc-HIF1A	ncRNA	FALSE	TTTGCTGCCCAAATCAAATCATTTTCAGAAAGGAGATTAAGCATTCTTTGCTGGGAAAAG	lincRNA	chr14	62024178	62125394	+	TCONS_l2_00007758					TCONS_l2_00007758	humanseq9511	broadlincRNA	TCONS_l2_00007758	http://www.broadinstitute.org/genome_bio/human_lincrnas/?q=TUCP_transcripts_catalog	XLOC_l2_004212
CUST_26543_PI429545376	0.00422579	5.12756	up	5.6876	5.82859	4.91869	3.49759	3.30363	2.55885	P	P	P	A	A	A		linc-TMEM63B-1	linc-TMEM63B-1	ncRNA	FALSE	CTTGGTTCTGTATGTCCTGGGACAGTGTAAAAAGTGATCACAAAATTTTCAACATCACAG	lincRNA	chr6	44041649	44045689	+	TCONS_00011305					TCONS_00011305	humanseq2799	broadlincRNA	TCONS_00011305	http://www.broadinstitute.org/genome_bio/human_lincrnas/?q=lincRNA_catalog	XLOC_005297
CUST_1100_PI429545388	0.0498318	2.12345	up	10.6611	11.7137	11.2381	9.62876	10.3936	10.3312	P	P	P	P	P	P				ncRNA	FALSE	CTGTTCTTTGTGCTCTATGATTTCTGTCTTGTTTGCATAACCACCTATGCCATCAACGTG	lincRNA	chr1	58694353	58694675	-	NONHSAT003503					NONHSAT003503	humanseq30115	NONCODE v4	NONHSAT003503	http://noncode.org/show_rna.php?id=NONHSAT003503	ensembl=ENST00000394974
CUST_23469_PI429545406	0.0270202	2.29019	down	3.70886	3.57662	3.84663	5.49659	4.90925	4.31267	A	A	A	P	P	P				ncRNA	FALSE	ACTTACCTGTCTTCATGCGCTCACATACGAGGTGTACCTAGAACGCCCTCATGTTATATT		chr17	699304	701487	+	NONHSAT144766					NONHSAT144766	humanseq72444	NONCODE v4	NONHSAT144766	http://noncode.org/show_rna.php?id=NONHSAT144766
CUST_71631_PI429545406	0.000466	2.37028	up	7.88966	7.86049	7.89964	6.71479	6.40647	6.79336	P	P	P	P	P	P				ncRNA	FALSE	ATGCAGCAACACCATTAATTTGTACAACATCCGACTCAACCATGGCAACGTGTCTTACGG	lincRNA	chr19	41626671	41642471	-	NONHSAT066433					NONHSAT066433	humanseq77551	NONCODE v4	NONHSAT066433	http://noncode.org/show_rna.php?id=NONHSAT066433	TO BE PUBLISHED=TCONS_00018689
CUST_8929_PI429545384	0.000652	2.24637	down	8.50259	8.53621	8.61274	9.53107	9.69027	9.93298	P	P	P	P	P	P		AC003991.3-003	AC003991.3-003	ncRNA	FALSE	TATGGATGGCATTTTCTATTTTCGGTGACGGACTATGAGCCAGGATAAACACATTACTCT	antisense	chr7	87873088	87921648	+	ENST00000595121					ENST00000595121	humanseq20914	Ensembl	ENST00000595121	http://www.ensembl.org/Homo_sapiens/Transcript/Summary?t=ENST00000595121	ENSG00000228113
CUST_39749_PI429545395	0.0178519	2.2909	down	4.54817	3.48808	4.07631	5.25421	5.17097	5.27512	P	A	A	P	P	P				ncRNA	FALSE	AAAGAATGAAAATAGCCCTGATACCCAAAGAAGCAAATCTCATGCACCGTGGGAAGAAAA	lincRNA	chr5	111531357	111541759	-	NONHSAT103222					NONHSAT103222	humanseq44230	NONCODE v4	NONHSAT103222	http://noncode.org/show_rna.php?id=NONHSAT103222	ensembl=ENST00000513333
CUST_50145_PI429545410	0.000492	2.00579	up	7.98818	7.7594	7.99895	6.7971	6.9559	6.98102	P	P	P	P	P	P		PHF21A	PREDICTED: Homo sapiens PHD finger protein 21A (PHF21A), transcript variant X10, misc_RNA	ncRNA	FALSE	TGCCCTTTGTGATTTCAGTCTTGGTAGACTTGTATTTGGAGTTTTGTGCTTCAAAGTTTT	misc_RNA					XR_242810.1					XR_242810.1	humanseq85148	RefSeq	XR_242810.1	http://www.ncbi.nlm.nih.gov/nuccore/XR_242810.1	gi|530395459
CUST_53023_PI429545388	0.00062	2.76285	up	7.38792	7.43011	7.53847	6.08003	6.17391	5.70409	P	P	P	P	P	P				ncRNA	FALSE	GACATCTAGGAGAACCACATAAATTTAAAAGAGAGTGGTCCAGTGTAATGCGGTGTGTAG	lincRNA	chr2	118860113	118864718	+	NONHSAT073933					NONHSAT073933	humanseq35642	NONCODE v4	NONHSAT073933	http://noncode.org/show_rna.php?id=NONHSAT073933	ensembl=ENST00000488995
CUST_8539_PI429545380	0.00164352	3.31032	up	6.03239	5.69191	6.23094	4.57263	4.19132	4.01039	P	P	P	P	P	P		FR299719	Putative conserved noncoding region (RNAz)	ncRNA	FALSE	AATATCTGGAAAATAGGAGGCTTAAATGAATGTTACCCTGGGGACAGTAATAACAGATGT	nc_conserved_region	chr1	80305678	80305932	+	FR299719					FR299719	humanseq10882	frnadb v3.4	FR299719	http://www.ncrna.org/frnadb/detail.html?i_name=FR299719	RNZ1819 RNAdb v2.0
CUST_2657_PI429545388	0.000296	2.36161	up	8.11287	8.00248	8.12853	6.66664	6.8549	7.00303	P	P	P	P	P	P				ncRNA	FALSE	TTGCTGAGCTTCCGGCAATCATGACTCATGCATCAGTTCTTAAGAATGACAGAGATGTCC	lincRNA	chr1	70900533	70904915	+	NONHSAT003858					NONHSAT003858	humanseq30285	NONCODE v4	NONHSAT003858	http://noncode.org/show_rna.php?id=NONHSAT003858	ensembl=ENST00000482383
CUST_8977_PI429545388	0.000354	3.66519	up	8.97165	8.55238	8.85188	7.12818	6.87012	6.75595	P	P	P	P	P	P				ncRNA	FALSE	AAGGAGCTCTCTAGGTAAAAAGGGAGGCAGCAGGAATTACAGAGATAGAAAATAGCAACT	lincRNA	chr1	119800307	119800872	+	NONHSAT005542					NONHSAT005542	humanseq30954	NONCODE v4	NONHSAT005542	http://noncode.org/show_rna.php?id=NONHSAT005542	PMID:23818866=FPKM1_group_1337_transcri
CUST_54667_PI429545402	0.000129	2.25857	up	6.14881	6.1097	6.32661	5.11013	4.96962	4.97914	P	P	P	P	P	P				ncRNA	FALSE	CATCAGTGCTGGGTATTTTAGAAGGGATGGAGTCATCATTGGCTAATGTTCCCAGTGAAG	lincRNA	chr13	52313283	52327259	+	NONHSAT033941					NONHSAT033941	humanseq65728	NONCODE v4	NONHSAT033941	http://noncode.org/show_rna.php?id=NONHSAT033941	ensembl=ENST00000460145
CUST_30573_PI429545410	0.000174	2.54325	down	7.14743	6.82315	6.9723	8.37994	8.33924	8.26372	P	P	P	P	P	P		SFXN2	PREDICTED: Homo sapiens sideroflexin 2 (SFXN2), transcript variant X2, misc_RNA	ncRNA	FALSE	ATCAGACACTTAGGAGTTATTAGTGCTAAAAAGGGGACCGTGCAAGGCAGCAGAGTTACA	misc_RNA					XR_246066.1					XR_246066.1	humanseq83172	RefSeq	XR_246066.1	http://www.ncbi.nlm.nih.gov/nuccore/XR_246066.1	gi|530393041
CUST_214_PI429545384	0.000144	2.55323	up	11.7588	11.6024	11.4849	10.1974	10.224	10.3677	P	P	P	P	P	P		EPB41L4A-AS1-003	EPB41L4A-AS1-003	ncRNA	FALSE	TATGCCAGGGAGTTCTCCAGATAAGCCTGGTTTTATTTTCGTCAGTGAAAAGGCCTTACC	lincRNA	chr5	111496589	111498021	+	ENST00000442823					ENST00000442823	humanseq20022	Ensembl	ENST00000442823	http://www.ensembl.org/Homo_sapiens/Transcript/Summary?t=ENST00000442823	ENSG00000224032
CUST_62704_PI429545410	0.000173	4.81939	down	3.08457	3.33834	3.29284	5.66672	5.21075	5.64482	A	A	A	P	P	P		ASZ1	Homo sapiens ankyrin repeat, SAM and basic leucine zipper domain containing 1 (ASZ1), transcript variant 2, non-coding RNA	ncRNA	FALSE	TACCATATGCGGATTCGGTTTTCTTCTTTTCATTTGCAAGCTAACTTTCCAGAGGAAATA	non-coding RNA	chr7	117003368	117067577	-	NR_023315.1					NR_023315.1	humanseq86412	RefSeq	NR_023315.1	http://www.ncbi.nlm.nih.gov/nuccore/NR_023315.1	gi|187608276
CUST_31531_PI429545380	0.00440176	2.34683	down	6.71557	6.15361	6.56482	7.96719	7.55739	7.60156	P	P	P	P	P	P		FR356355	Putative conserved noncoding region (RNAz)	ncRNA	FALSE	ACACTGTAGCCACTTGTGCATCAGTGTGCTTGAATTTAGTAGCTTACAGCATTATTTATG	nc_conserved_region	chr20	11906998	11907217	+	FR356355					FR356355	humanseq13195	frnadb v3.4	FR356355	http://www.ncrna.org/frnadb/detail.html?i_name=FR356355	RNZ21088 RNAdb v2.0
CUST_58072_PI429545399	0.0102891	2.48101	up	5.15413	5.45044	5.85913	3.87155	4.55768	4.10169	P	P	P	A	P	P				ncRNA	FALSE	CTGGAGAAGTTCCAGTCTGGTCTGAGCCCTAAAGAGGAAGCTCCAGAATCCCAAGTGCCT	lincRNA	chrX	90677307	90677537	+	NONHSAT137812					NONHSAT137812	humanseq56233	NONCODE v4	NONHSAT137812	http://noncode.org/show_rna.php?id=NONHSAT137812	ensembl=ENST00000426065
CUST_81363_PI429545388	0.00611825	2.0728	up	9.21728	8.58793	8.91312	7.7289	7.83047	8.00421	P	P	P	P	P	P				ncRNA	FALSE	GTGTACATGACTTTGTACCCTTCAGGTGTTTCCTGGCAATCCATTTTAACCTTGGATGGG	lincRNA	chr3	58148279	58156345	-	NONHSAT090107					NONHSAT090107	humanseq38620	NONCODE v4	NONHSAT090107	http://noncode.org/show_rna.php?id=NONHSAT090107	PMID:22140575=mixed_Pred36046
CUST_8140_PI429545395	0.000121	4.35661	up	13.5655	13.7264	13.2622	11.314	11.4025	11.468	P	P	P	P	P	P				ncRNA	FALSE	TTGTTGGCAATTATTCCCCTAGGCTGAGCCTGCTCATGTACCTCTGATTAATAAATGCTT	lincRNA	chr4	6695604	6698897	+	NONHSAT095018					NONHSAT095018	humanseq40860	NONCODE v4	NONHSAT095018	http://noncode.org/show_rna.php?id=NONHSAT095018	ensembl=ENST00000513778
CUST_40347_PI429545399	0.000423	3.43199	up	8.47317	8.68924	8.61548	7.0165	6.51457	6.9097	P	P	P	P	P	P				ncRNA	FALSE	TTAGCAAATGTATCCGCTGTCAACTACGAATTTGAGGATGAATACTTCAGTAATACCAGT	lincRNA	chr9	90254352	90255327	+	NONHSAT132862					NONHSAT132862	humanseq54306	NONCODE v4	NONHSAT132862	http://noncode.org/show_rna.php?id=NONHSAT132862	ensembl=ENST00000463069
CUST_85291_PI429545380	0.0161749	2.25474	up	5.62102	5.32276	5.58261	4.36617	4.80169	3.83964	P	P	P	A	P	A		AC093818.1-002	AC093818.1-002	ncRNA	FALSE	ATGCTTGCTAGGAGAAACAGCCACCATGAGTCCATCTTTCAGATCTCAAGTGAACAGCAT	antisense	chr2	173368167	173421324	-	ENST00000450443					ENST00000450443	humanseq18628	Ensembl	ENST00000450443	http://www.ensembl.org/Homo_sapiens/Transcript/Summary?t=ENST00000450443	ENSG00000225205
CUST_92776_PI429545402	0.00148712	2.02357	up	9.33499	9.3122	9.62213	8.26866	8.38833	8.56162	P	P	P	P	P	P				ncRNA	FALSE	CATGGAGCTTATTTGAGGCTAGAAGATGGATTTTACCATCTAGACCTCTCTGGCTAATAG	lincRNA	chr15	82930438	82939159	-	NONHSAG017652					NONHSAG017652	humanseq69727	NONCODE v4	NONHSAG017652	http://noncode.org/show_gene.php?id=NONHSAG017652	NONHSAT047800; NONHSAT047801
CUST_83772_PI429545380	0.00633477	3.27665	up	5.57414	5.13554	5.65115	4.18479	3.2109	3.82847	P	P	P	A	A	A		RP11-1223D19.1-009	RP11-1223D19.1-009	ncRNA	FALSE	TTGAAAGCTCCAATTATTGGTCCCCAAAAGCAGCTTCCAACGTTTGCCATCTGGATGACA	lincRNA	chr2	111003168	111043433	+	ENST00000568189					ENST00000568189	humanseq18476	Ensembl	ENST00000568189	http://www.ensembl.org/Homo_sapiens/Transcript/Summary?t=ENST00000568189	ENSG00000261760
CUST_84272_PI429545380	0.00924179	2.03549	up	5.2296	5.45512	5.41691	3.93218	4.58873	4.5046	P	P	P	A	P	P		AC093391.2-002	AC093391.2-002	ncRNA	FALSE	ACTGGAAAAATGGATCCTGTCTTTCTTAGCCAAGGACTGGTCTCTTTTCTCCAATGTGTC	antisense	chr2	136742746	136774099	+	ENST00000419808					ENST00000419808	humanseq18526	Ensembl	ENST00000419808	http://www.ensembl.org/Homo_sapiens/Transcript/Summary?t=ENST00000419808	ENSG00000231890
CUST_46297_PI429545410	0.018676	3.06948	up	5.00792	6.08736	5.93116	3.556	4.39463	4.22183	P	P	P	A	P	P		SLC6A10PB	PREDICTED: Homo sapiens solute carrier family 6 (neurotransmitter transporter), member 8 pseudogene (SLC6A10PB), misc_RNA	ncRNA	FALSE	ACATTCTTACTGTGCTAAAAAGCCACTGCAAACATAGCAATAAAAACCTGTCATTTTCCA	misc_RNA					XR_132610.2					XR_132610.2	humanseq84761	RefSeq	XR_132610.2	http://www.ncbi.nlm.nih.gov/nuccore/XR_132610.2	gi|530409620
CUST_6468_PI429545384	0.000608	2.44428	down	6.14143	5.79304	5.92882	7.40705	7.12839	7.19607	P	P	P	P	P	P		RP1-20N2.6-001	RP1-20N2.6-001	ncRNA	FALSE	GAGCTCTGGCAATGTCTTAGAAACTGGAAATTGCCGCTTATGGAATGAACTGGATTCATC	transcribed_processed_pseudogene					ENST00000415586					ENST00000415586	humanseq20656	Ensembl	ENST00000415586	http://www.ensembl.org/Homo_sapiens/Transcript/Summary?t=ENST00000415586	ENSG00000229036
CUST_9794_PI429545388	0.0204746	2.42879	up	5.09996	4.97262	4.95058	3.04613	4.04294	4.09338	P	P	P	A	A	P				ncRNA	FALSE	ATGATTTACCTGCAATGACTTTCTGATCAAGCCTGAACATCCCAAGACAACCATGCTGTG	lincRNA	chr1	145013725	145016968	+	NONHSAT005870					NONHSAT005870	humanseq31045	NONCODE v4	NONHSAT005870	http://noncode.org/show_rna.php?id=NONHSAT005870	TO BE PUBLISHED=TCONS_00001503
CUST_84463_PI429545388	0.000601	2.24865	up	5.55999	5.63608	5.298	4.21232	4.35928	4.41528	P	P	P	A	P	P				ncRNA	FALSE	CAAGCACAAAAACAGTCTTCCTCTTTGAAAGCTTGCCCAGTCTTCAGATTGCTCTATTAG	lincRNA	chr3	108605021	108607520	-	NONHSAT091099					NONHSAT091099	humanseq38961	NONCODE v4	NONHSAT091099	http://noncode.org/show_rna.php?id=NONHSAT091099	PMID:23818866=FPKM1_group_21708_transcr
CUST_47995_PI429545410	0.00305185	2.32291	up	6.32661	6.48329	6.03577	5.01131	4.86024	5.32632	P	P	P	P	P	P		LOC101930044	PREDICTED: Homo sapiens uncharacterized LOC101930044 (LOC101930044), misc_RNA	ncRNA	FALSE	TAATATTCTTGAAGCCTTGCCAGGCCTACAGCTTGCTGTGTGCTTTTCAACTCTATTTCA	misc_RNA					XR_252541.1					XR_252541.1	humanseq84932	RefSeq	XR_252541.1	http://www.ncbi.nlm.nih.gov/nuccore/XR_252541.1	gi|530436261
CUST_41479_PI429545395	0.00172135	3.57729	up	5.70035	5.07407	5.25956	3.18316	3.64478	3.68945	P	P	P	A	A	A				ncRNA	FALSE	CTTGGGTAGGAGGGTCAAGCTCTATGTCTTATATTTCCAGATGAGTGATGTAGAAGCTGG	lincRNA	chr5	131528733	131531423	-	NONHSAT103727					NONHSAT103727	humanseq44413	NONCODE v4	NONHSAT103727	http://noncode.org/show_rna.php?id=NONHSAT103727	ensembl=ENST00000467587
CUST_37336_PI429545399	0.0128018	2.17844	up	5.91476	5.22176	5.58562	4.47235	4.14722	4.7327	P	P	P	A	A	P				ncRNA	FALSE	TCTCCCTCAGAAATGTTGCATTTAGAGCAGTGCACACAGTAGACACTTAATAAATGCCAT		chr9	37930140	37974245	-	NONHSAT131130					NONHSAT131130	humanseq53983	NONCODE v4	NONHSAT131130	http://noncode.org/show_rna.php?id=NONHSAT131130
CUST_41985_PI429545376	0.00951842	2.41664	down	4.78398	3.87793	4.42827	5.72205	5.49856	5.68857	P	A	A	P	P	P		linc-SOX6	linc-SOX6-1	ncRNA	FALSE	GCTAGTGGAAGGAGGTCTACCCAGCAAGGAACGGACACCTGACCACAACCAGTGAGGACC	lincRNA	chr11	16789661	16790764	-	TCONS_00019585					TCONS_00019585	humanseq4454	broadlincRNA	TCONS_00019585	http://www.broadinstitute.org/genome_bio/human_lincrnas/?q=lincRNA_catalog	XLOC_009383
CUST_17132_PI429545388	4.52e-06	4.72936	up	12.4814	12.2782	12.368	10.0737	10.1648	10.1643	P	P	P	P	P	P				ncRNA	FALSE	AGAATTCATGATTGAAGAAATGCAGAGGCAGACCTGTTATCCTAAACTAGAGGGTTTTTA		chr1	173833038	173837129	-	NONHSAT007665					NONHSAT007665	humanseq31827	NONCODE v4	NONHSAT007665	http://noncode.org/show_rna.php?id=NONHSAT007665
CUST_12068_PI429545388	0.01063	2.77198	up	6.32498	6.94241	5.90826	4.95706	4.68959	5.11625	P	P	P	A	P	P				ncRNA	FALSE	TCCTTTGGAAGCAGGATTAGGGGAGAGAGAGGTGCCAGGTGCATCTGACTCACATTTACC	lincRNA	chr1	153507568	153508467	-	NONHSAT006524					NONHSAT006524	humanseq31288	NONCODE v4	NONHSAT006524	http://noncode.org/show_rna.php?id=NONHSAT006524	ensembl=ENST00000462951
CUST_21187_PI429545388	0.0178072	2.04506	up	12.0382	12.9294	12.6332	11.4115	11.5504	11.5425	P	P	P	P	P	P				ncRNA	FALSE	GCAATTTCTATAGAAACAAGTTAAAGTACCTGGCCTTCCTCTGCAAGTGGATGAACACCA	lincRNA	chr1	204915735	204916297	+	NONHSAT008974					NONHSAT008974	humanseq32255	NONCODE v4	NONHSAT008974	http://noncode.org/show_rna.php?id=NONHSAT008974	ensembl=ENST00000452580
CUST_41499_PI429545395	6.7e-06	2.22493	up	7.26982	7.16609	7.21445	6.06887	6.09904	6.02117	P	P	P	P	P	P				ncRNA	FALSE	TCATCCAAGGGCATGACAGGTCTCTCCATATCTTTTTAAGTTTTCTTCATATAAGCCTTG		chr5	131542825	131544720	-	NONHSAT103729					NONHSAT103729	humanseq44415	NONCODE v4	NONHSAT103729	http://noncode.org/show_rna.php?id=NONHSAT103729
CUST_11520_PI429545402	9.57e-05	3.16919	up	13.1315	13.4626	13.1902	11.5664	11.6539	11.5716	P	P	P	P	P	P				ncRNA	FALSE	ACACCTGCAAAAGCAACTGGCACAAAGGCTGGAATTGGACCTCAGGGATTAATGAGTGTC	lincRNA	chr11	71850293	71850761	+	NONHSAT022757					NONHSAT022757	humanseq61203	NONCODE v4	NONHSAT022757	http://noncode.org/show_rna.php?id=NONHSAT022757	ensembl=ENST00000545379
CUST_73364_PI429545410	3.28e-05	2.57988	up	11.0675	10.9865	11.0142	9.71817	9.71663	9.53151	P	P	P	P	P	P		CARS	Homo sapiens cysteinyl-tRNA synthetase (CARS), transcript variant 4, non-coding RNA	ncRNA	FALSE	GGACTACTCCAGCAACACCATGGAGTCAGCGCTTCAATATGAGAAGTTCTTGAATGAGTT	non-coding RNA	chr11	3022151	3078681	-	NR_036542.1					NR_036542.1	humanseq87484	RefSeq	NR_036542.1	http://www.ncbi.nlm.nih.gov/nuccore/NR_036542.1	gi|303304988
CUST_63002_PI429545395	0.00439079	2.02452	down	3.94522	3.60699	3.9602	5.0345	4.93341	4.59725	A	A	A	P	P	P				ncRNA	FALSE	ACCAAGTAAGAGCAGACTCTTGGCCACCTTGTGTTCTGCTGAAGTCTGCCAGTGTGCTGA	lincRNA	chr6	31968983	31969555	+	NONHSAT108864					NONHSAT108864	humanseq46711	NONCODE v4	NONHSAT108864	http://noncode.org/show_rna.php?id=NONHSAT108864	ensembl=ENST00000477424
CUST_56915_PI429545399	0.000164	2.10017	up	12.9789	12.7449	12.8273	11.717	11.7766	11.8462	P	P	P	P	P	P				ncRNA	FALSE	AAGATTGTTATAATACAGCTCTCCGTCTGTGTCCCACCCATGCAGACTCTCTGAATAACC	lincRNA	chrX	70775662	70776818	+	NONHSAT137462					NONHSAT137462	humanseq56093	NONCODE v4	NONHSAT137462	http://noncode.org/show_rna.php?id=NONHSAT137462	ensembl=ENST00000462638
CUST_17624_PI429545402	0.000717	2.06665	down	10.9601	10.5884	10.8617	11.867	11.8367	11.8484	P	P	P	P	P	P				ncRNA	FALSE	AGCTGAGACTGTAACCAAAGGAGGCATTATGCTTCCAGAAAAATCTCAAAAGTATTGCAA	lincRNA	chr11	118079646	118079926	-	NONHSAT024448					NONHSAT024448	humanseq61836	NONCODE v4	NONHSAT024448	http://noncode.org/show_rna.php?id=NONHSAT024448	ensembl=ENST00000517602
CUST_26939_PI429545406	0.0235001	2.28488	down	4.35684	3.83415	3.5378	5.51333	4.70462	5.0872	A	A	A	P	P	P				ncRNA	FALSE	CTGTGTCAACACATCAGATGTATCCATGTAAACATTTCCACCTCTTTTCTAGAGTGGGAG	lincRNA	chr17	9443997	9473259	-	NONHSAG020801					NONHSAG020801	humanseq72806	NONCODE v4	NONHSAG020801	http://noncode.org/show_gene.php?id=NONHSAG020801	NONHSAT145591; NONHSAT145593; NONHSAT145594
CUST_54454_PI429545406	0.0438585	2.46297	up	5.17776	6.20036	4.99741	3.72262	4.18183	4.56989	P	P	P	A	A	P				ncRNA	FALSE	ATTGAATGGAATGTGAATCTACACTCAGGTGAAGCCAGGGTATTTTGAACGTCCCTACAA	lincRNA	chr18	53388294	53462359	+	NONHSAG023913					NONHSAG023913	humanseq75680	NONCODE v4	NONHSAG023913	http://noncode.org/show_gene.php?id=NONHSAG023913	NONHSAT059374; NONHSAT059375; NONHSAT059376; NONHSAT059381; NONHSAT059382; NONHSAT059383
CUST_46263_PI429545399	0.00194936	2.21464	up	10.5833	11.1139	10.7331	9.6461	9.64629	9.6967	P	P	P	P	P	P				ncRNA	FALSE	GTTTACCATGGTGATCGCGGTGGAGTTGTGTGACCACGTGCATGTCTATGGCATGGTCCC	lincRNA	chr9	130649033	130667687	-	NONHSAG053504					NONHSAG053504	humanseq54940	NONCODE v4	NONHSAG053504	http://noncode.org/show_gene.php?id=NONHSAG053504	NONHSAT134860; NONHSAT134861; NONHSAT134862; NONHSAT134863; NONHSAT134864
CUST_34406_PI429545402	0.0266949	3.1591	up	5.56199	5.73828	5.74494	3.06745	4.39727	4.60195	P	P	P	A	P	P				ncRNA	FALSE	TGGAACCCCTTTTGGCTTAGGTTTATGGGCTGTGAGTTGGTTGGAATAAGGGGAATGATT	lincRNA	chr12	54118366	54121236	-	NONHSAT028489					NONHSAT028489	humanseq63573	NONCODE v4	NONHSAT028489	http://noncode.org/show_rna.php?id=NONHSAT028489	ensembl=ENST00000546774
CUST_40102_PI429545384	0.000722	3.22968	up	5.75428	5.57129	5.66176	3.87123	4.3071	3.73482	P	P	P	A	P	A		RP11-2G1.1-001	RP11-2G1.1-001	ncRNA	FALSE	AGATATCAAGAAATAGAATATTCAAGCTGTTTCAACTTCTACCCGTTCCACATTTCCGAA	lincRNA	chr14	48865711	48960970	-	ENST00000555693					ENST00000555693	humanseq24079	Ensembl	ENST00000555693	http://www.ensembl.org/Homo_sapiens/Transcript/Summary?t=ENST00000555693	ENSG00000258751
CUST_8792_PI429545402	0.000412	2.36307	up	9.92769	9.61641	9.7417	8.42383	8.48213	8.65785	P	P	P	P	P	P				ncRNA	FALSE	ACCTGAACTTCGATGACACAGTGTTCTGCGACAGCGTATTGGCCACCAACGTGACCCAGC	lincRNA	chr11	65308267	65309091	-	NONHSAT022159					NONHSAT022159	humanseq60921	NONCODE v4	NONHSAT022159	http://noncode.org/show_rna.php?id=NONHSAT022159	ensembl=ENST00000526124
CUST_4654_PI429545399	0.000242	2.20329	up	9.62062	9.46384	9.55694	8.4112	8.54364	8.26759	P	P	P	P	P	P				ncRNA	FALSE	CAGTATGGCTCTGACATCTCTTAGATGTCCCAACTTCAGCTGTTGGGAGATGGTGATATT	lincRNA	chr7	128095956	128098472	+	NONHSAT123193					NONHSAT123193	humanseq50504	NONCODE v4	NONHSAT123193	http://noncode.org/show_rna.php?id=NONHSAT123193	ensembl=ENST00000481454
CUST_15528_PI429545388	0.0307129	3.57828	down	3.59245	3.9842	2.13842	5.08958	5.03031	5.11298	A	A	A	P	P	P				ncRNA	FALSE	GATGAAGACACTGCTGAAAAATTTTATCAAAAGTTACTGGAACTGGAAAAGCACATTAGG	lincRNA	chr1	162769551	162782316	+	NONHSAT007238					NONHSAT007238	humanseq31649	NONCODE v4	NONHSAT007238	http://noncode.org/show_rna.php?id=NONHSAT007238	ensembl=ENST00000470195
CUST_75293_PI429545410	0.00297807	2.03332	up	5.36714	5.36084	4.93161	4.17737	4.09108	4.31963	P	P	P	A	A	P		SMIM2-AS1	Homo sapiens SMIM2 antisense RNA 1 (SMIM2-AS1), transcript variant 1, non-coding RNA	ncRNA	FALSE	ATAGACCAGAGGAGACCAAAGACTGAAACTGAAGACTAAACCATGGAAATTGGGAACAAG	non-coding RNA	chr13	44716463	44728211	+	NR_104064.1					NR_104064.1	humanseq87678	RefSeq	NR_104064.1	http://www.ncbi.nlm.nih.gov/nuccore/NR_104064.1	gi|530537290
CUST_59189_PI429545406	0.0006	2.34958	up	7.51329	7.81542	7.42614	6.29011	6.33407	6.43347	P	P	P	P	P	P				ncRNA	FALSE	TCCTTGCCCACAACGATGTGGAGCCCTGTGAAAGTCGGATTCGAATAAAGGGCCACGTGT	lincRNA	chr19	1273346	1274809	+	NONHSAT060268					NONHSAT060268	humanseq76185	NONCODE v4	NONHSAT060268	http://noncode.org/show_rna.php?id=NONHSAT060268	ensembl=ENST00000588917
CUST_45405_PI429545402	0.00769866	3.30419	up	5.4329	5.08463	5.60735	3.16291	4.23086	3.55823	P	P	P	A	P	A				ncRNA	FALSE	TTCGTCTGGCACAGACCGGGTTCCCAAAATATCCGCAGAGCCAGCGGAAAAAGGAGCCGG	lincRNA	chr12	123868719	123873304	+	NONHSAT031588					NONHSAT031588	humanseq64733	NONCODE v4	NONHSAT031588	http://noncode.org/show_rna.php?id=NONHSAT031588	ensembl=ENST00000537270
CUST_22048_PI429545402	0.00162757	2.53838	down	6.42326	6.85265	6.82948	7.83698	8.0917	8.20844	P	P	P	P	P	P				ncRNA	FALSE	AAGAGGATCACAGGTAAGTTTCTTTTCCTTTTCTTTTTCACGTTTCGTTTCGTAACACTT	lincRNA	chr12	20523058	20710158	+	NONHSAT027229					NONHSAT027229	humanseq62298	NONCODE v4	NONHSAT027229	http://noncode.org/show_rna.php?id=NONHSAT027229	ensembl=ENST00000542675
CUST_90190_PI429545384	0.000329	2.41474	up	6.85696	7.09031	6.85046	5.73214	5.50527	5.74471	P	P	P	P	P	P				ncRNA	FALSE	ATTACAGTATCTGTTGGGCCTACTATCGTAAAACACATACACATGCATGTGCACACACAA	lincRNA	chr1	25661858	25664681	-	NONHSAT001711					NONHSAT001711	humanseq29276	NONCODE v4	NONHSAT001711	http://noncode.org/show_rna.php?id=NONHSAT001711	ensembl=ENST00000566599
CUST_7924_PI429545410	0.0190065	2.78333	up	8.34423	9.59775	9.24972	7.3801	7.66147	7.71969	P	P	P	P	P	P				ncRNA	FALSE	ACCAGGATCATCTACCACTGGAAATTCCTGATGGAGTGTTGAAACTTACCCGTGACCAAA	lincRNA	chr22	24348439	24348799	+	NONHSAT084316					NONHSAT084316	humanseq80851	NONCODE v4	NONHSAT084316	http://noncode.org/show_rna.php?id=NONHSAT084316	ensembl=ENST00000445894
CUST_72044_PI429545376	0.000404	2.85145	up	9.11412	9.07222	9.12647	7.83644	7.58199	7.35929	P	P	P	P	P	P		linc-S100P-2	linc-S100P-2	ncRNA	FALSE	CAGAGCCCAGACTCCACAGAGACTAAAATCAGAGCTCTGTCTTGTTATGATAAATTTCAT	lincRNA	chr4	6660768	6678711	+	TCONS_l2_00020391					TCONS_l2_00020391	humanseq7645	broadlincRNA	TCONS_l2_00020391	http://www.broadinstitute.org/genome_bio/human_lincrnas/?q=TUCP_transcripts_catalog	XLOC_l2_010558
CUST_32594_PI429545384	0.00562548	2.58285	down	3.11605	3.51898	3.06886	5.01422	4.33596	4.46061	A	A	A	P	P	P		RP11-968A15.2-001	RP11-968A15.2-001	ncRNA	FALSE	CTGGCAGGATGATGGAGTGATTAAGATAGAATCCCAATACCATGACAGAGGAAAAGAAGA	antisense	chr12	54656399	54672847	+	ENST00000547177					ENST00000547177	humanseq23321	Ensembl	ENST00000547177	http://www.ensembl.org/Homo_sapiens/Transcript/Summary?t=ENST00000547177	ENSG00000257596
CUST_14010_PI429545402	3.01e-05	5.38064	up	6.78685	6.69126	6.69473	4.51667	4.16227	4.21057	P	P	P	A	A	P				ncRNA	FALSE	TACCCCTGTATGCACACAAGTTGAACCTAACGGCATTAAAAGAAAAGGACAAGCTGTGAA	lincRNA	chr11	87562336	87670780	+	NONHSAG009298					NONHSAG009298	humanseq61461	NONCODE v4	NONHSAG009298	http://noncode.org/show_gene.php?id=NONHSAG009298	NONHSAT023528; NONHSAT023529; NONHSAT023530
CUST_28073_PI429545410	0.00668773	2.05074	up	5.84036	6.43545	6.18357	5.31265	4.96513	5.07316	P	P	P	P	P	P		LOC101929533	PREDICTED: Homo sapiens uncharacterized LOC101929533 (LOC101929533), misc_RNA	ncRNA	FALSE	CACAGAGGAGAAACTGCACTTAAGGGTTTCTAACGAATTACCTTTACTAGCAAGAATAAA	misc_RNA					XR_243697.1					XR_243697.1	humanseq82920	RefSeq	XR_243697.1	http://www.ncbi.nlm.nih.gov/nuccore/XR_243697.1	gi|530413328
CUST_19661_PI429545395	0.00609836	2.5799	up	5.03152	4.83251	5.16842	4.0874	3.57505	3.26806	P	P	P	A	A	A				ncRNA	FALSE	GAAGTAGCCCAGACTCTGGTTTTCAAGTAAAAGATAAACTTCTTGCTGAGAAAATATCAT	lincRNA	chr4	142326325	142328740	+	NONHSAT098527					NONHSAT098527	humanseq42104	NONCODE v4	NONHSAT098527	http://noncode.org/show_rna.php?id=NONHSAT098527	ensembl=ENST00000515103
CUST_18989_PI429545406	0.000161	2.03525	up	9.04227	8.83112	8.83772	7.93046	7.86547	7.83956	P	P	P	P	P	P				ncRNA	FALSE	ACAGTCGAGGAAGGAGCTGTGGGAGTTATTGTCAATTTGACAGTTGAAGATAAGGATGAC	lincRNA	chr16	83688424	83704486	+	NONHSAT144003					NONHSAT144003	humanseq71990	NONCODE v4	NONHSAT144003	http://noncode.org/show_rna.php?id=NONHSAT144003	ensembl=ENST00000562307
CUST_34454_PI429545376	0.00155697	2.84149	up	5.62601	5.98785	5.7346	4.08378	4.14072	4.60401	P	P	P	A	A	P		linc-CDKN2B-1	linc-CDKN2B-1	ncRNA	FALSE	CAAGCAGGCCTTGGATTTCTACGTGTTTGTGTCTTAGATCTGTTAAACTCAGCTGACCCA	lincRNA	chr9	22203988	22214671	-	TCONS_00015797					TCONS_00015797	humanseq3651	broadlincRNA	TCONS_00015797	http://www.broadinstitute.org/genome_bio/human_lincrnas/?q=lincRNA_catalog	XLOC_007657
CUST_71276_PI429545384	3.29e-06	2.86626	up	7.58559	7.65079	7.55973	6.08638	6.12995	6.02226	P	P	P	P	P	P		JAG1-002	JAG1-002	ncRNA	FALSE	ATATTAATGACTGTGAGAGCAACCCTTGTAGAAACGGTGGCACTTGCATCGATGGTGTCA	protein_coding					ENST00000488480					ENST00000488480	humanseq27311	Ensembl	ENST00000488480	http://www.ensembl.org/Homo_sapiens/Transcript/Summary?t=ENST00000488480	ENSG00000101384
CUST_67970_PI429545384	0.0200169	5.82538	up	5.97983	6.28529	5.75442	2.14369	4.06833	4.18045	P	P	P	A	A	P		CTD-2540B15.6-001	CTD-2540B15.6-001	ncRNA	FALSE	CTTGATCCCGTCTGGCACATCAGAGGCCATGGGAAGTGCTTTTGGATCTCCCTACGCACT	antisense	chr19	33708723	33712076	+	ENST00000590492					ENST00000590492	humanseq26967	Ensembl	ENST00000590492	http://www.ensembl.org/Homo_sapiens/Transcript/Summary?t=ENST00000590492	ENSG00000267714
CUST_8177_PI429545388	0.000781	2.09188	down	7.52283	7.12434	7.36451	8.41251	8.39706	8.39651	P	P	P	P	P	P				ncRNA	FALSE	AAGCCAGACTTGATTGACGTTGACTTAATCAGAGGTCAACATTTGCCAAAGCAAAACCTG	lincRNA	chr1	114267957	114281408	-	NONHSAG002472					NONHSAG002472	humanseq30869	NONCODE v4	NONHSAG002472	http://noncode.org/show_gene.php?id=NONHSAG002472	NONHSAT005329; NONHSAT005330
CUST_32851_PI429545395	6.86e-06	4.18404	down	8.31315	8.16302	8.24841	10.3373	10.2053	10.3767	P	P	P	P	P	P				ncRNA	FALSE	GGAGAAGGCATTTATGAAGGCTAGCTCTGAACTCTTCAGTCAGAAAACAAAGGCATCTTT	lincRNA	chr5	43293835	43294954	-	NONHSAT101306					NONHSAT101306	humanseq43490	NONCODE v4	NONHSAT101306	http://noncode.org/show_rna.php?id=NONHSAT101306	ensembl=ENST00000508319
CUST_91327_PI429545410	0.0109167	2.02358	up	6.00465	5.90485	6.03981	4.53001	5.10445	5.26414	P	P	P	A	P	P				ncRNA	FALSE	GCAACGTGCTGTTTTACGAGCACAGAGTCCCTTTTCTCATAACTGATTGATAGTAAATAT						uc.307+					uc.307+	humanseq89292	UCR	uc.307+
CUST_50227_PI429545376	8.11e-05	7.11452	up	7.08818	7.18152	7.04887	4.25104	3.99712	4.57812	P	P	P	A	A	P		linc-C2CD4A-7	linc-C2CD4A-7	ncRNA	FALSE	TGATCCCCTGGACTTAAAAACATGTCTGAATCCTGGCTGGGACAGTTTGGCTTTAAGTAG	lincRNA	chr15	60544652	60589787	+	TCONS_00023428					TCONS_00023428	humanseq5341	broadlincRNA	TCONS_00023428	http://www.broadinstitute.org/genome_bio/human_lincrnas/?q=lincRNA_catalog	XLOC_011271
CUST_43508_PI429545384	0.0429648	2.01936	up	5.69236	6.51992	5.86962	4.53846	5.2182	5.28354	P	P	P	A	P	P		RP11-731F5.2-002	RP11-731F5.2-002	ncRNA	FALSE	GCACCCAGACCTACACCTGCAACGTAGATCACAAGCCCAGCAACACCAAGGTGGACAAGA	lincRNA	chr14	106110833	106114892	-	ENST00000460164					ENST00000460164	humanseq24425	Ensembl	ENST00000460164	http://www.ensembl.org/Homo_sapiens/Transcript/Summary?t=ENST00000460164	ENSG00000253364
CUST_53003_PI429545388	0.000366	5.43994	up	6.07812	5.98206	6.32043	3.89031	3.29506	3.86447	P	P	P	A	A	P				ncRNA	FALSE	GGGACCTCTCAATGATGCATATGTTTCATACATCTTGTATTTTCCAGGTAGAAGTCAGAC	lincRNA	chr2	118846050	118868573	+	NONHSAG029078					NONHSAG029078	humanseq35640	NONCODE v4	NONHSAG029078	http://noncode.org/show_gene.php?id=NONHSAG029078	NONHSAT073931; NONHSAT073930; NONHSAT073932; NONHSAT073933; NONHSAT073934
CUST_13243_PI429545384	0.00101719	3.46024	up	7.15705	7.03043	7.07047	5.70434	5.05653	5.12446	P	P	P	P	P	P		LINC00968-004	LINC00968-004	ncRNA	FALSE	CCTCAAGAAGAGAACTGGAACCTTAACCCACTTCAGACTTCTTCATGTCTGAAGCTTATT	lincRNA	chr8	57432946	57472352	-	ENST00000518943					ENST00000518943	humanseq21358	Ensembl	ENST00000518943	http://www.ensembl.org/Homo_sapiens/Transcript/Summary?t=ENST00000518943	ENSG00000246430
CUST_13258_PI429545388	0.000272	2.17239	down	4.692	4.6059	4.4131	5.6381	5.77465	5.6561	P	A	A	P	P	P				ncRNA	FALSE	CTATTTACAGAGGACATCTGTAAAGTCTTCATAAAAGACCTTGAATGATGCCTAGGATGG	lincRNA	chr1	155715558	155720479	+	NONHSAT006763					NONHSAT006763	humanseq31412	NONCODE v4	NONHSAT006763	http://noncode.org/show_rna.php?id=NONHSAT006763	refseq=NR_024117_dup1
CUST_33751_PI429545395	0.0330553	2.63524	down	4.56976	3.21683	3.32443	5.20157	5.08799	5.01528	P	A	A	P	P	P				ncRNA	FALSE	CCCAGAAGTTATGCAGGTACAGTATATCAGAAGTATGAGCCGATCTTTTTCCAGTCCATT	lincRNA	chr5	56206603	56209809	+	NONHSAT101561					NONHSAT101561	humanseq43587	NONCODE v4	NONHSAT101561	http://noncode.org/show_rna.php?id=NONHSAT101561	ensembl=ENST00000477359
CUST_73088_PI429545395	0.00235649	2.17948	down	3.44353	3.92018	3.92427	4.93253	4.91295	4.81444	A	A	A	P	P	P				ncRNA	FALSE	CATCAACTTATTGCCTGACTACATTTTAAACTAACATGCAAGTATGGTCAGCTTTGGTGT	lincRNA	chr6	128383210	128388822	-	NONHSAT114864					NONHSAT114864	humanseq47796	NONCODE v4	NONHSAT114864	http://noncode.org/show_rna.php?id=NONHSAT114864	ensembl=ENST00000434424
CUST_33357_PI429545388	0.00336781	2.24201	down	5.12835	4.6097	4.65699	5.88283	5.87074	6.13585	P	A	A	P	P	P				ncRNA	FALSE	TCTTTAACATTCCAAAGCTCTGACCCAGAACAGATGCGACAGAGTTTGCTGACTGCAATC	lincRNA	chr2	165509841	165548856	-	NONHSAG029704					NONHSAG029704	humanseq33539	NONCODE v4	NONHSAG029704	http://noncode.org/show_gene.php?id=NONHSAG029704	NONHSAT075222; NONHSAT075224
CUST_56515_PI429545380	0.00183602	2.47643	down	5.25201	4.95631	4.73629	6.16544	6.48155	6.22241	P	P	P	P	P	P		FR090445	Putative conserved noncoding region (RNAz)	ncRNA	FALSE	ATTTACCATGCTCGACAGCAAATCAATCGGCATCTACTTCATCTGCTGGAGAAAATGCTG	nc_conserved_region	chr9	82194957	82195191	+	FR090445					FR090445	humanseq15710	frnadb v3.4	FR090445	http://www.ncrna.org/frnadb/detail.html?i_name=FR090445	RNZ34207 RNAdb v2.0
CUST_25133_PI429545406	0.000267	2.50843	down	4.08651	4.14975	3.87006	5.24094	5.48206	5.36367	A	A	A	P	P	P				ncRNA	FALSE	TTACACTTTCAGTACCAGTGTAGTGAGGAACCACTGGCAAACTGTTGGAAATGTCTTCTG		chr17	5377609	5389487	+	NONHSAT145226					NONHSAT145226	humanseq72622	NONCODE v4	NONHSAT145226	http://noncode.org/show_rna.php?id=NONHSAT145226
CUST_54210_PI429545402	0.00314509	7.40869	up	6.00858	5.48058	5.58434	2.1392	2.67207	3.59457	P	P	P	A	A	A				ncRNA	FALSE	CTCTGCTCAGGGACCACTCTTATCTGACCCAGAGACAGCACATATCTTTCGTTAAAGATC	lincRNA	chr13	50202658	50206373	+	NONHSAT033758					NONHSAT033758	humanseq65680	NONCODE v4	NONHSAT033758	http://noncode.org/show_rna.php?id=NONHSAT033758	ensembl=ENST00000490932
CUST_12251_PI429545399	5.4e-05	7.759	up	11.0761	11.5086	11.4105	8.46561	8.47911	8.18283	P	P	P	P	P	P				ncRNA	FALSE	TTGCCTGTCCAGTGCCATGAAGACATCTGAGTAATTGGATATGTCTGTTTAGTTACAGGC	lincRNA	chr8	93687295	93767925	-	NONHSAT127709					NONHSAT127709	humanseq51300	NONCODE v4	NONHSAT127709	http://noncode.org/show_rna.php?id=NONHSAT127709	TO BE PUBLISHED=TCONS_00037312
CUST_14863_PI429545410	0.00409029	2.0745	up	8.42565	8.70443	8.3737	7.19384	7.45435	7.6973	P	P	P	P	P	P				ncRNA	FALSE	ACCAAGACTGAGGGATGGGCTGGAGGTTTTCAACTTTGCTACCCAAATAAATTGCTGTAA	lincRNA	chr6_apd_hap1	2007154	2009922	-	NONHSAT116417					NONHSAT116417	humanseq81580	NONCODE v4	NONHSAT116417	http://noncode.org/show_rna.php?id=NONHSAT116417	PMID:22140575=brain_Pred35472
CUST_39085_PI429545406	0.0231806	2.64011	up	5.65717	6.37491	6.77183	4.45271	5.18046	4.96894	P	P	P	A	P	P				ncRNA	FALSE	AGCCACTCTGGTCACAGATGAAGAAGCAACTCAAGTGGCAGCTGGACCGTGACAGCACCA	lincRNA	chr17	48764773	48765836	+	NONHSAT054707					NONHSAT054707	humanseq74069	NONCODE v4	NONHSAT054707	http://noncode.org/show_rna.php?id=NONHSAT054707	ensembl=ENST00000504586
CUST_40_PI429545410	0.00128122	2.13157	down	7.67561	7.22996	7.56148	8.57668	8.54656	8.61956	P	P	P	P	P	P				ncRNA	FALSE	ACTCAGTTAAAATGTCTGTTTCAATGACCTGTATTTTGCCAGACTTAAATCACAGATGGG	lincRNA	chr21	33032021	33041244	+	NONHSAT081689					NONHSAT081689	humanseq80004	NONCODE v4	NONHSAT081689	http://noncode.org/show_rna.php?id=NONHSAT081689	ensembl=ENST00000470944
CUST_76287_PI429545384	0.000936	3.21749	up	6.80298	6.57407	6.75057	4.721	5.00653	5.34229	P	P	P	A	P	P		GS1-358P8.4-001	GS1-358P8.4-001	ncRNA	FALSE	GTTAAAATCATTTGAGGTCATAGTTGCTGCTTATGGTTTATATACACACCATCTGCTGCT	sense_overlapping	chrX	24563633	24568583	+	ENST00000568479					ENST00000568479	humanseq27818	Ensembl	ENST00000568479	http://www.ensembl.org/Homo_sapiens/Transcript/Summary?t=ENST00000568479	ENSG00000260822
CUST_2653_PI429545399	0.00222024	2.11335	up	4.97847	5.35909	5.14525	3.8642	4.18285	4.19717	P	P	P	A	P	P				ncRNA	FALSE	GCAGGAGGGGGCTCCAACATAGCATTTCAAGGAAATCAAGGGATCCAAAGTTAAACAATT		chr7	105573257	105575057	+	NONHSAT122636					NONHSAT122636	humanseq50291	NONCODE v4	NONHSAT122636	http://noncode.org/show_rna.php?id=NONHSAT122636
CUST_60149_PI429545406	0.00169657	2.45034	up	7.54883	7.94006	7.58598	6.57942	6.17343	6.44308	P	P	P	P	P	P				ncRNA	FALSE	CCAAGGACTTTGCAATATATTTTTCCGCCTTTTCTGGAAGGATTTCGCTGCTTCCCGAAG	lincRNA	chr19	2476120	2477124	+	NONHSAG024440					NONHSAG024440	humanseq76284	NONCODE v4	NONHSAG024440	http://noncode.org/show_gene.php?id=NONHSAG024440	NONHSAT060445; NONHSAT060446
CUST_91619_PI429545406	0.00377949	2.05516	down	5.08164	4.51374	4.79877	5.83018	5.75126	5.93044	P	A	P	P	P	P				ncRNA	FALSE	AATAAAAGAAGTCTCCACTTGACTGCAGCTCTTCGCAACACTTCACAAGGGTCAAGCTGT	lincRNA	chr21	17442842	17999716	+	NONHSAG032423					NONHSAG032423	humanseq79697	NONCODE v4	NONHSAG032423	http://noncode.org/show_gene.php?id=NONHSAG032423	NONHSAT081219; NONHSAT081220; NONHSAT081221; NONHSAT081222; NONHSAT081223; NONHSAT081226; NONHSAT081227; NONHSAT081228; NONHSAT081232; NONHSAT081234; NONHSAT081235; NONHSAT081237; NONHSAT081238; NONHSAT081239; NONHSAT081240; NONHSAT081241; NONHSAT081243; NONHSAT081244; NONHSAT081245; NONHSAT081255; NONHSAT081257; NONHSAT081258; NONHSAT081242
CUST_48293_PI429545399	0.000119	4.65384	up	10.4986	10.2053	10.495	8.38965	8.15349	8.00047	P	P	P	P	P	P				ncRNA	FALSE	AGGGAACCTAAGCTCAGAAAGTCTCCTACGGAAGGCAGCACACAGACAGACACCGGTCAG		chr9	137236388	137269264	-	NONHSAT135388					NONHSAT135388	humanseq55153	NONCODE v4	NONHSAT135388	http://noncode.org/show_rna.php?id=NONHSAT135388
CUST_16617_PI429545399	7.3e-06	2.58962	up	11.7384	11.6219	11.6602	10.2511	10.3553	10.2959	P	P	P	P	P	P				ncRNA	FALSE	AAGTGGTGTATTGTCACAGTAGCTTATTTGAACTTGAGACCATTGTAAGCATGACCCAAC	lincRNA	chr8	26253132	26268035	+	NONHSAT125649					NONHSAT125649	humanseq51752	NONCODE v4	NONHSAT125649	http://noncode.org/show_rna.php?id=NONHSAT125649	ensembl=ENST00000521254
CUST_25081_PI429545395	0.00231303	2.98155	down	5.79441	5.13247	5.19289	6.86939	6.85598	7.12259	P	P	P	P	P	P				ncRNA	FALSE	AGTCAGAAGATCAGAAGTTGCTGTGGCTACACATATTAAGTGGTACAGAGTGTTGTGTGG	lincRNA	chr5	39417674	39462256	-	NONHSAT101128					NONHSAT101128	humanseq42677	NONCODE v4	NONHSAT101128	http://noncode.org/show_rna.php?id=NONHSAT101128	ensembl=ENST00000509457
CUST_28031_PI429545406	0.00665209	2.06728	up	6.55049	6.28209	6.88244	5.706	5.34398	5.52183	P	P	P	P	P	P				ncRNA	FALSE	GGCCTAGGTGTTGCAATGTTCTGTGGTTGGCAGATGCTTTTTGTTTTGTTAAAAAGTGCA	lincRNA	chr17	15879874	15903027	-	NONHSAG020936					NONHSAG020936	humanseq72923	NONCODE v4	NONHSAG020936	http://noncode.org/show_gene.php?id=NONHSAG020936	NONHSAT145879; NONHSAT145880; NONHSAT145881; NONHSAT145882; NONHSAT145883
CUST_53493_PI429545380	6.04e-05	3.99878	up	6.68501	6.44276	6.66384	4.59809	4.74051	4.45433	P	P	P	A	P	P		FR139787	Putative conserved noncoding region (RNAz)	ncRNA	FALSE	TTGCTGAGACCCAGACTCCTGAAAGAATTCCAGGGATTTTTCTTGCTTGGAAGTAACTGG	nc_conserved_region	chr14	75083608	75083849	+	FR139787					FR139787	humanseq15406	frnadb v3.4	FR139787	http://www.ncrna.org/frnadb/detail.html?i_name=FR139787	RNZ11590 RNAdb v2.0
CUST_15173_PI429545376	0.0378775	2.11093	down	6.09341	6.30896	5.50055	6.54297	7.39178	7.20179	P	P	P	P	P	P		linc-GPR149-1	linc-GPR149-1	ncRNA	FALSE	AACCCAGCTCAGTCTGATGCCACATCCTTTGTTGTTTCCATTAAATCAGAGAATTTCTTA	lincRNA	chr3	154687071	154688012	-	TCONS_00005855					TCONS_00005855	humanseq1593	broadlincRNA	TCONS_00005855	http://www.broadinstitute.org/genome_bio/human_lincrnas/?q=lincRNA_catalog	XLOC_003298
CUST_34656_PI429545402	0.00021	2.24289	up	12.0534	11.7578	11.8971	10.7796	10.6792	10.7534	P	P	P	P	P	P				ncRNA	FALSE	CAGCAAGAATCTCAACAACTCGCAAAGCGACGTGGTTTCCTTTCGGCTCTCCGTGGAGGC	lincRNA	chr12	54795343	54796056	-	NONHSAT028625					NONHSAT028625	humanseq63600	NONCODE v4	NONHSAT028625	http://noncode.org/show_rna.php?id=NONHSAT028625	ensembl=ENST00000552583
CUST_19159_PI429545406	0.0140479	2.0879	up	5.22488	5.25602	5.35854	4.04934	3.8914	4.71255	P	P	P	A	A	P				ncRNA	FALSE	TGTGAAGTCGGATGCATTATTCAAGGAGCTATTGAATTTAATGTGGTGTTTTTATGGGAA	lincRNA	chr16	84164565	84178797	-	NONHSAT144043					NONHSAT144043	humanseq72007	NONCODE v4	NONHSAT144043	http://noncode.org/show_rna.php?id=NONHSAT144043	ensembl=ENST00000567294
CUST_66449_PI429545395	5.91e-05	2.24053	down	9.04316	8.9711	9.01202	10.052	10.2069	10.2589	P	P	P	P	P	P				ncRNA	FALSE	ACATAAGATTCTTTCCTGATGGCCATGTGATGATGTTGACAACCCCTGAAGAGCCTCAGT	lincRNA	chr6	52955690	52963166	+	NONHSAG043944					NONHSAG043944	humanseq47077	NONCODE v4	NONHSAG043944	http://noncode.org/show_gene.php?id=NONHSAG043944	NONHSAT113151; NONHSAT113152; NONHSAT113153
CUST_97142_PI429545380	0.000679	3.5323	down	4.91938	5.17762	5.19151	7.24641	6.68366	6.82025	P	P	P	P	P	P		CTD-2636A23.2-002	CTD-2636A23.2-002	ncRNA	FALSE	CCCCAACACTTGCAAAAGTATTACATGCACCATTTTGCCACCATTCTTTAAATCAGAACT	antisense	chr5	43289497	43290941	+	ENST00000569313					ENST00000569313	humanseq19835	Ensembl	ENST00000569313	http://www.ensembl.org/Homo_sapiens/Transcript/Summary?t=ENST00000569313	ENSG00000261604
CUST_88882_PI429545395	0.000199	3.20986	up	8.17705	8.15331	8.22954	6.72526	6.50159	6.28552	P	P	P	P	P	P				ncRNA	FALSE	GCTGACCACAATGCTGAGCAGGAAGCAGCAGCTGCAGGCCCAGTGACTGGTAGCTCAGTG	lincRNA	chr7	50823583	50850607	-	NONHSAT120570					NONHSAT120570	humanseq49464	NONCODE v4	NONHSAT120570	http://noncode.org/show_rna.php?id=NONHSAT120570	ensembl=ENST00000483819
CUST_33317_PI429545388	0.00124846	2.02974	down	6.52153	6.26344	6.18955	7.38899	7.1996	7.44981	P	P	P	P	P	P				ncRNA	FALSE	TGGAAGCTATCCTCCAAGCAAGAAGTGTGTTACTTGCCATCTAAGGAAAGAAAGGTGCCA	lincRNA	chr2	163050069	163059655	-	NONHSAG029688					NONHSAG029688	humanseq33535	NONCODE v4	NONHSAG029688	http://noncode.org/show_gene.php?id=NONHSAG029688	NONHSAT075199; NONHSAT075200
CUST_73424_PI429545410	0.000607	2.20605	down	6.17981	6.43607	6.31177	7.61822	7.3103	7.42352	P	P	P	P	P	P		PDCL3P4	Homo sapiens phosducin-like 3 pseudogene 4 (PDCL3P4), non-coding RNA	ncRNA	FALSE	TCCAGCAGTCAGTGGTGAAAACATATGAAGATATGACTTTGGAAGAGCTGGAGGATCATG	non-coding RNA	chr3	101431277	101432260	+	NR_002941.2					NR_002941.2	humanseq87490	RefSeq	NR_002941.2	http://www.ncbi.nlm.nih.gov/nuccore/NR_002941.2	gi|197382349
CUST_25713_PI429545406	0.00497876	4.03716	up	5.24293	4.99625	5.28852	2.73451	2.90219	3.85098	P	P	P	A	A	P				ncRNA	FALSE	GCACCTGTACCCAGAAGGGAATTCTTAATAGGAATGACTAAAGCGACAAACATGGTGAGG	lincRNA	chr17	6939415	6940383	+	NONHSAT145331					NONHSAT145331	humanseq72680	NONCODE v4	NONHSAT145331	http://noncode.org/show_rna.php?id=NONHSAT145331	ensembl=ENST00000575844
CUST_23751_PI429545395	0.0115067	2.47532	up	5.42152	6.00185	6.29278	4.3939	4.88567	4.51374	P	P	P	A	P	P				ncRNA	FALSE	CCATAGTCACTGTCATGGCTAAGAAAGCAACTCCAACCCACACACTGCAAATATGAAGGA	lincRNA	chr4	190470717	190471655	+	NONHSAT099784					NONHSAT099784	humanseq42541	NONCODE v4	NONHSAT099784	http://noncode.org/show_rna.php?id=NONHSAT099784	TO BE PUBLISHED=TCONS_00029052
CUST_51377_PI429545395	0.000218	2.48272	up	6.44406	6.54859	6.72549	5.38011	5.23055	5.17173	P	P	P	P	P	P				ncRNA	FALSE	CTGCACCGTAGTTAAAAACAAAGCTAAGTGTTCTGGGACGTATAGTTCTAGCGTTCCTTG	lincRNA	chr6	30002656	30028943	-	NONHSAT108590					NONHSAT108590	humanseq45459	NONCODE v4	NONHSAT108590	http://noncode.org/show_rna.php?id=NONHSAT108590	TO BE PUBLISHED=TCONS_00033179
CUST_33258_PI429545376	0.0424565	2.04251	down	3.39081	4.33124	4.48462	5.20207	4.94678	5.14886	A	A	A	P	P	P		linc-JPH1-1	linc-JPH1-1	ncRNA	FALSE	TTGTTACTGAAGGCAAACTTGTACACCTGGGCAAAGCACTTGCATTCTTTTAAGTTCTGT	lincRNA	chr8	77070845	77075228	-	TCONS_00015042					TCONS_00015042	humanseq3517	broadlincRNA	TCONS_00015042	http://www.broadinstitute.org/genome_bio/human_lincrnas/?q=lincRNA_catalog	XLOC_007124
CUST_3734_PI429545399	0.00104648	2.06157	down	6.77071	6.9006	7.16214	7.95205	7.93989	8.07274	P	P	P	P	P	P				ncRNA	FALSE	ATATGCTACACAGCTGCTTTGCTCAAAGCAAGAGCTGTCTCTGACAAATTCTCTCCTGAG	lincRNA	chr7	116822722	116862116	+	NONHSAT122929					NONHSAT122929	humanseq50407	NONCODE v4	NONHSAT122929	http://noncode.org/show_rna.php?id=NONHSAT122929	ensembl=ENST00000465641
CUST_25701_PI429545380	0.00488559	10.5548	up	6.28791	6.02598	6.40985	4.01911	2.13438	2.37077	P	P	P	A	A	A		FR037716	Putative conserved noncoding region (RNAz)	ncRNA	FALSE	TGGGCCGAGCGAGTTTCCTTTTTGTTTCCAATGCAGGAAACTGAAATATGAATCTATGTT	nc_conserved_region	chr11	45388267	45388467	+	FR037716					FR037716	humanseq12607	frnadb v3.4	FR037716	http://www.ncrna.org/frnadb/detail.html?i_name=FR037716	RNZ6780 RNAdb v2.0
CUST_87417_PI429545410	0.000116	3.50447	up	9.35294	9.46365	9.41329	7.66237	7.37506	7.76486	P	P	P	P	P	P		LOC100505817	Homo sapiens uncharacterized LOC100505817 (LOC100505817), non-coding RNA	ncRNA	FALSE	CAAGTGCTGTTTAAGTGCAGCTAGGATTTCCACAGGAAGACACTTGCAGTGAACAGAGTT	non-coding RNA	chr18	70992175	71017124	+	NR_038340.1					NR_038340.1	humanseq88901	RefSeq	NR_038340.1	http://www.ncbi.nlm.nih.gov/nuccore/NR_038340.1	gi|334358854
CUST_44407_PI429545399	0.000399	2.21149	up	8.7752	8.84956	9.09119	7.8464	7.72782	7.70666	P	P	P	P	P	P				ncRNA	FALSE	AGGCATGAAGGGTAAGCCTGGAGCCCGAGGCCTGCCGGGACCCCGTGGGCAGCTGGGGCC	lincRNA	chr9	117002499	117008401	+	NONHSAT134372					NONHSAT134372	humanseq54743	NONCODE v4	NONHSAT134372	http://noncode.org/show_rna.php?id=NONHSAT134372	ensembl=ENST00000485397
CUST_91746_PI429545384	0.0316564	2.06517	up	4.7409	5.35099	4.86906	4.46317	3.7468	3.6122	P	P	P	A	A	A				ncRNA	FALSE	GGTTTTTTGTTTTTTGTTTGTTTGTTTTTAATCTCAGCCTTGGCGTGAGCTGGGGCCTTC	lincRNA	chr1	31653386	31654523	-	NONHSAT002089					NONHSAT002089	humanseq29439	NONCODE v4	NONHSAT002089	http://noncode.org/show_rna.php?id=NONHSAT002089	ensembl=ENST00000528449
CUST_46934_PI429545384	0.00107464	2.36503	up	5.92335	6.06871	6.04012	4.50746	4.81229	4.98685	P	P	P	A	P	P		LOXL1-AS1-012	LOXL1-AS1-012	ncRNA	FALSE	ATACACACACACAAAAGTCCACAAATCCTAGGTGTACCACTTGATGAATGATCCCAACGT	antisense	chr15	74211502	74220281	-	ENST00000565416					ENST00000565416	humanseq24774	Ensembl	ENST00000565416	http://www.ensembl.org/Homo_sapiens/Transcript/Summary?t=ENST00000565416	ENSG00000261801
CUST_65330_PI429545388	0.0190158	2.2605	down	3.86854	4.62742	4.88448	5.65813	5.53973	5.7125	A	A	P	P	P	P				ncRNA	FALSE	AGAAAATGAAACACGGATCCTCAGTGAAGTGCATTCGGAATGAGGATGGAACTTGGTTAA	lincRNA	chr2	231042081	231042973	-	NONHSAT077268					NONHSAT077268	humanseq36951	NONCODE v4	NONHSAT077268	http://noncode.org/show_rna.php?id=NONHSAT077268	ensembl=ENST00000489597
CUST_73638_PI429545395	0.0123035	2.66115	up	12.9872	13.7128	14.0339	11.9753	12.2017	12.3207	P	P	P	P	P	P				ncRNA	FALSE	GGCTTTGAAAAACTTTGACAATTTCCTCACCAATCTCATGAGGAGAGGGGACATGCTGAG	lincRNA	chr6	133997866	133998567	-	NONHSAT115001					NONHSAT115001	humanseq47856	NONCODE v4	NONHSAT115001	http://noncode.org/show_rna.php?id=NONHSAT115001	ensembl=ENST00000406512
CUST_22869_PI429545406	0.00856437	2.55431	up	4.7718	5.22882	5.04424	4.1451	3.51604	3.32492	P	P	P	A	A	A				ncRNA	FALSE	CCCGCTTTGATCTCCCTTAAAGGACAGCATTATCTGACCAGAGTAAATTGTAACCACTGA	lincRNA	chr17	70319264	70636611	-	NONHSAG022655					NONHSAG022655	humanseq72384	NONCODE v4	NONHSAG022655	http://noncode.org/show_gene.php?id=NONHSAG022655	NONHSAT055670; NONHSAT055671; NONHSAT055672; NONHSAT055673; NONHSAT055674; NONHSAT055675; NONHSAT055676; NONHSAT055678; NONHSAT055677; NONHSAT055679; NONHSAT055680; NONHSAT055681; NONHSAT055683; NONHSAT055685; NONHSAT055684; NONHSAT055686; NONHSAT055687; NONHSAT055688; NONHSAT055690; NONHSAT055689; NONHSAT055692; NONHSAT055693; NONHSAT055694; NONHSAT055695; NONHSAT055696; NONHSAT055698; NONHSAT05…
CUST_75208_PI429545395	0.00365419	2.75465	up	8.58275	8.06596	8.77986	7.20056	7.02299	6.81941	P	P	P	P	P	P				ncRNA	FALSE	GTGAAAGACACGAGGAGTTAATTAACTTAGGAAGCCCAGACTCCCACACTATTAGTGAGG	lincRNA	chr6	147091580	147106785	+	NONHSAT115428					NONHSAT115428	humanseq48037	NONCODE v4	NONHSAT115428	http://noncode.org/show_rna.php?id=NONHSAT115428	ensembl=ENST00000523560
CUST_30259_PI429545399	0.00979628	2.33106	up	7.35966	7.27796	7.22848	6.58546	5.86422	5.75347	P	P	P	P	P	P				ncRNA	FALSE	GAAGAAGCCTTTCACCGAGGTCATCCGTGCCAACATCGGGGACGCACAGGCTATGGGGCA	lincRNA	chr8	145729603	145730522	+	NONHSAT129778					NONHSAT129778	humanseq53217	NONCODE v4	NONHSAT129778	http://noncode.org/show_rna.php?id=NONHSAT129778	ensembl=ENST00000527961
CUST_21178_PI429545402	0.000687	3.11063	up	7.00354	7.38955	7.36331	5.66146	5.79436	5.38895	P	P	P	P	P	P				ncRNA	FALSE	GCTTGTGATTGTATTTGTAAGTTACTTTGGATCTAAACTACACAGACCGAAGTTAATTGG	lincRNA	chr12	20963635	21028330	+	NONHSAG010647					NONHSAG010647	humanseq62210	NONCODE v4	NONHSAG010647	http://noncode.org/show_gene.php?id=NONHSAG010647	NONHSAT027234; NONHSAT027237
CUST_85838_PI429545376	2.38e-05	4.68088	up	5.4775	5.492	5.39081	3.41576	3.1381	3.12611	P	P	P	A	A	A		linc-ZNF33A-8	linc-ZNF33A-8	ncRNA	FALSE	AATGAAGTGAAATGGTATTTATCCATTTCCTGGAAAGGTCCAGGGTTTGGCTCTGCAGGG	lincRNA	chr10	37524717	37591595	+	TCONS_l2_00002972					TCONS_l2_00002972	humanseq9096	broadlincRNA	TCONS_l2_00002972	http://www.broadinstitute.org/genome_bio/human_lincrnas/?q=TUCP_transcripts_catalog	XLOC_l2_001548
CUST_14493_PI429545410	0.000103	4.058	up	7.65029	7.52004	7.47183	5.2952	5.69457	5.59009	P	P	P	P	P	P				ncRNA	FALSE	GGGTCTCCTCACAGTTGCTTCTCAGCTCAGCTGTGCCAGGATCTTGTTGAGTCAGGTCAG		chr22	50922416	50924864	+	NONHSAT087491					NONHSAT087491	humanseq81543	NONCODE v4	NONHSAT087491	http://noncode.org/show_rna.php?id=NONHSAT087491
CUST_18815_PI429545388	0.00144483	3.11427	up	7.8118	8.50213	8.0144	6.55499	6.40445	6.45221	P	P	P	P	P	P				ncRNA	FALSE	CCCATGTCAAAACCGAGGTGTATGTATGAGTGTGGGATTTGACCAGTATAAGTGCGATTG	lincRNA	chr1	186647401	186649555	-	NONHSAT008451					NONHSAT008451	humanseq32006	NONCODE v4	NONHSAT008451	http://noncode.org/show_rna.php?id=NONHSAT008451	ensembl=ENST00000559800
CUST_6270_PI429545399	0.000772	3.03098	up	6.13485	6.29735	6.28847	4.94195	4.60785	4.37152	P	P	P	P	P	P				ncRNA	FALSE	GTAGAAGCCAGAAATGCATCAGAAAGGAAGGTTCATCAGAAATTAGTCAGAGGGTACAAA	lincRNA	chr7	139790702	139791941	-	NONHSAT123664					NONHSAT123664	humanseq50673	NONCODE v4	NONHSAT123664	http://noncode.org/show_rna.php?id=NONHSAT123664	ensembl=ENST00000478996
CUST_81963_PI429545395	0.00164951	2.42277	up	5.56057	5.10095	5.54675	4.18699	3.97462	4.21668	P	P	P	A	A	P				ncRNA	FALSE	TCTCGTGCACCAGCGTGGGTGGAGAAATCAAACAGGATGAAGCCTCGACAGAAAGAACAG		chr7	302534	303422	+	NONHSAT118622					NONHSAT118622	humanseq48733	NONCODE v4	NONHSAT118622	http://noncode.org/show_rna.php?id=NONHSAT118622
CUST_50353_PI429545388	0.000416	2.00756	up	10.7526	10.5118	10.5757	9.63179	9.49615	9.69586	P	P	P	P	P	P				ncRNA	FALSE	TGTATTGGAGAAGGACTGGGTCAGAGATCTGTTGGAGAGAGAGAATAAAGAGATTATTTT	lincRNA	chr2	101610904	101612517	+	NONHSAT072804					NONHSAT072804	humanseq35359	NONCODE v4	NONHSAT072804	http://noncode.org/show_rna.php?id=NONHSAT072804	ensembl=ENST00000490052
CUST_58567_PI429545395	0.00244901	2.01963	down	5.76858	6.15168	5.6784	6.94447	6.82437	6.8721	P	P	P	P	P	P				ncRNA	FALSE	TCTGGTCTTTACCAACAGCCTAATCGCCTCATTAGCATATCAACAATAGTCCAATTGCTC	lincRNA	chr6	10409573	10416679	+	NONHSAG042989					NONHSAG042989	humanseq46238	NONCODE v4	NONHSAG042989	http://noncode.org/show_gene.php?id=NONHSAG042989	NONHSAT107679; NONHSAT107680; NONHSAT107681
CUST_70761_PI429545406	0.000411	2.17839	up	8.36071	8.54823	8.48636	7.48248	7.18059	7.36244	P	P	P	P	P	P				ncRNA	FALSE	CTTTGGCAAGGGCATCCGCTACGTATCTTTTGAGCAGTACGGGAGAGACGTGAGTTCCTG	lincRNA	chr19	39432917	39437356	-	NONHSAT066269					NONHSAT066269	humanseq77458	NONCODE v4	NONHSAT066269	http://noncode.org/show_rna.php?id=NONHSAT066269	ensembl=ENST00000599418
CUST_26427_PI429545395	0.00026	6.7566	up	7.91464	7.9042	8.20293	5.20934	5.62305	4.92049	P	P	P	P	P	P				ncRNA	FALSE	TTGATGATTCATAAAGCTTTGTGAAGTGTGGTTACTGCAAGACTTGGAGTAGTTTGAAAG	lincRNA	chr5	109624934	110074753	-	NONHSAG041221					NONHSAG041221	humanseq42814	NONCODE v4	NONHSAG041221	http://noncode.org/show_gene.php?id=NONHSAG041221	NONHSAT103161; NONHSAT103163; NONHSAT103170; NONHSAT103171; NONHSAT103172; NONHSAT103173; NONHSAT103176; NONHSAT103177
CUST_12182_PI429545376	0.00268346	2.33668	up	5.84041	5.72134	5.47493	4.15466	4.61652	4.59212	P	P	P	A	P	P		linc-PER2-1	linc-PER2-1	ncRNA	FALSE	ATTGGAATCAGTTCCTGGTGTCCTTGCCAAAGCATCGAGTTTTAAATCACAGATGACTGC	lincRNA	chr2	239207350	239209261	-	TCONS_00003519					TCONS_00003519	humanseq1276	broadlincRNA	TCONS_00003519	http://www.broadinstitute.org/genome_bio/human_lincrnas/?q=lincRNA_catalog	XLOC_002536
CUST_88405_PI429545402	0.0022283	3.549	up	5.39925	5.94744	6.1666	3.85836	3.90552	4.26717	P	P	P	A	A	P				ncRNA	FALSE	GCTTGCTGTAACTGTGTGAGATTGTGAAGTGGTCTGAATTCTGGAATCACAAACCAAGCC	lincRNA	chr15	63618178	63624012	-	NONHSAT046605					NONHSAT046605	humanseq69271	NONCODE v4	NONHSAT046605	http://noncode.org/show_rna.php?id=NONHSAT046605	ensembl=ENST00000560666
CUST_11530_PI429545402	0.00282276	2.70225	up	13.3682	13.4412	13.0811	11.4832	12.0553	12.0495	P	P	P	P	P	P				ncRNA	FALSE	TCCCAACTATTTGGTTCCTCTTCTATGGTCTTGTCTCTGACAGCCACTTTGAATAAACCA	lincRNA	chr11	71869866	71870905	+	NONHSAG008972					NONHSAG008972	humanseq61204	NONCODE v4	NONHSAG008972	http://noncode.org/show_gene.php?id=NONHSAG008972	NONHSAT022758; NONHSAT022759
CUST_54541_PI429545395	0.000365	3.52137	up	7.41502	7.21798	7.40362	5.76446	5.57174	5.25201	P	P	P	P	P	P				ncRNA	FALSE	TGAAGTACCCCGTGGAGTAGCAGAAAGGGGCATCAAAAACTGTAACCTGAAAATAAAAGC	lincRNA	chr6	1604457	1607583	+	NONHSAG042611					NONHSAG042611	humanseq45793	NONCODE v4	NONHSAG042611	http://noncode.org/show_gene.php?id=NONHSAG042611	NONHSAT106530; NONHSAT106532
CUST_10152_PI429545402	0.0350524	2.48856	up	5.32841	5.15289	6.4542	4.14751	4.35095	4.49111	P	P	P	A	P	P				ncRNA	FALSE	GTGAATCAATGATGGTGTGAATGACCGAGTATGGGAGAGACGGTGCTGTGCATCTCCAGA	lincRNA	chr11	67219889	67223261	+	NONHSAT022426					NONHSAT022426	humanseq61061	NONCODE v4	NONHSAT022426	http://noncode.org/show_rna.php?id=NONHSAT022426	ensembl=ENST00000542025
CUST_82014_PI429545384	0.00484084	2.84172	up	6.70798	7.23242	7.33047	5.93331	5.50735	5.30993	P	P	P	P	P	P				ncRNA	FALSE	TGTGGCTCTGGTAATGTTTGGTACCAAACTTGGGGGCCAAAAAGGGCAGTGCTCAGGACT	lincRNA	chr1	155057991	155059458	+	NONHSAT006681					NONHSAT006681	humanseq28408	NONCODE v4	NONHSAT006681	http://noncode.org/show_rna.php?id=NONHSAT006681	ensembl=ENST00000470294
CUST_72307_PI429545399	4.28e-05	3.07368	up	7.00077	6.89712	6.96474	5.33625	5.46904	5.19744	P	P	P	P	P	P				ncRNA	FALSE	TGGAGCCCCAACCTGGTATTGGAGATGTTAAGGTCATTGAAAAAGCAACTAAGTCTATGC	lincRNA	chr10	22498713	22542978	-	NONHSAG005385					NONHSAG005385	humanseq57765	NONCODE v4	NONHSAG005385	http://noncode.org/show_gene.php?id=NONHSAG005385	NONHSAT011730; NONHSAT011732
CUST_19457_PI429545399	1.25e-06	9.29219	up	9.02755	9.20458	9.22565	5.92528	5.98962	5.89482	P	P	P	P	P	P				ncRNA	FALSE	GGAATGCAGCCAATTCAAGTGAAGAAATATCCATATTTGTGGCTCTGTTACAGTGGTGAA	lincRNA	chr8	47525907	47528978	-	NONHSAT126407					NONHSAT126407	humanseq52055	NONCODE v4	NONHSAT126407	http://noncode.org/show_rna.php?id=NONHSAT126407	TO BE PUBLISHED=TCONS_00037266
CUST_41655_PI429545376	0.00107151	2.10331	up	7.11893	6.81954	7.08939	5.84757	5.85825	6.10404	P	P	P	P	P	P		linc-C11orf95	linc-C11orf95-1	ncRNA	FALSE	CGTGGGCACATTATCTGTTTTCTTAGTCCGGCTCATCGTTTCTTTCAAAAACCATTTTGG	lincRNA	chr11	63538429	63580588	-	TCONS_00019653					TCONS_00019653	humanseq4414	broadlincRNA	TCONS_00019653	http://www.broadinstitute.org/genome_bio/human_lincrnas/?q=lincRNA_catalog	XLOC_009458
CUST_69280_PI429545380	9.47e-05	2.24338	up	8.46109	8.29611	8.28612	7.11724	7.15451	7.27453	P	P	P	P	P	P		FR105290	Putative conserved noncoding region (RNAz)	ncRNA	FALSE	ATTTCCTAGTTATCTTTCCAAGTTGTTTCAGGAAACTCTCCAAAATGCAAAGGCTTCAGG	nc_conserved_region	chr12	54789651	54790012	+	FR105290					FR105290	humanseq17001	frnadb v3.4	FR105290	http://www.ncrna.org/frnadb/detail.html?i_name=FR105290	RNZ8907 RNAdb v2.0
CUST_8959_PI429545384	0.000225	2.46908	down	3.95886	4.06294	3.85445	5.10705	5.39382	5.2873	A	A	A	P	P	P		CTB-167B5.2-001	CTB-167B5.2-001	ncRNA	FALSE	GAGAACAGAGGAGTAGTGACAGGAGTAGAAGCACTGTAGACCTTTTCATATCATTTTGGT	lincRNA	chr7	87900207	87903065	-	ENST00000585152					ENST00000585152	humanseq20917	Ensembl	ENST00000585152	http://www.ensembl.org/Homo_sapiens/Transcript/Summary?t=ENST00000585152	ENSG00000264868
CUST_5369_PI429545388	0.00076	2.11216	down	7.4523	7.78519	7.5591	8.7996	8.58911	8.64402	P	P	P	P	P	P				ncRNA	FALSE	ATGATCATCAGGCAGAAGAAGATCTTCGCAATTGGATAGAAGAGGTGACAGGCATGAGCA	lincRNA	chr1	95367733	95390003	-	NONHSAT004623					NONHSAT004623	humanseq30578	NONCODE v4	NONHSAT004623	http://noncode.org/show_rna.php?id=NONHSAT004623	ensembl=ENST00000474409
CUST_68294_PI429545410	0.000209	2.39727	up	9.13365	8.92132	9.02688	7.74817	7.90612	7.64339	P	P	P	P	P	P		PDK1	Homo sapiens pyruvate dehydrogenase kinase, isozyme 1 (PDK1), transcript variant 3, non-coding RNA	ncRNA	FALSE	GTTATGGATTGCCCATATCACGTCTTTACGCACAATACTTCCAAGGAGACCTGAAGCTGT	non-coding RNA	chr2	173420100	173490351	+	NR_103731.1					NR_103731.1	humanseq86974	RefSeq	NR_103731.1	http://www.ncbi.nlm.nih.gov/nuccore/NR_103731.1	gi|513788290
CUST_30379_PI429545406	0.00516597	2.11054	down	15.5417	14.8884	15.0981	16.2865	16.2706	16.2039	P	P	P	P	P	P				ncRNA	FALSE	GTAGGGATGCCCTCCACCCTACCATACATTTAAAGAACCAGTCTACATAAAACCTAGACA	lincRNA	chr17	22026649	22028896	+	NONHSAT052272					NONHSAT052272	humanseq73164	NONCODE v4	NONHSAT052272	http://noncode.org/show_rna.php?id=NONHSAT052272	ensembl=ENST00000463573
CUST_38797_PI429545384	0.0309646	2.24131	down	4.29709	5.12565	4.62463	6.35787	5.69955	5.48298	A	P	A	P	P	P		RP11-203M5.8-001	RP11-203M5.8-001	ncRNA	FALSE	TAAAATCCAAGAGGTATTGGATTAGTCCTTGTTTGGTCTCTGGTGATTTAGATAAGGCAG	lincRNA	chr14	20942948	20945248	-	ENST00000554678					ENST00000554678	humanseq23947	Ensembl	ENST00000554678	http://www.ensembl.org/Homo_sapiens/Transcript/Summary?t=ENST00000554678	ENSG00000258908
CUST_46615_PI429545380	0.00267911	2.27972	up	5.13236	5.07139	4.77886	3.52141	3.93409	3.96055	P	P	P	A	A	P		FR122632	Putative conserved noncoding region (RNAz)	ncRNA	FALSE	ACAGGGCAGCTCTCCAAAGGCTGTCCTCTGGGACAACTCAGGTTCTCCTCAAGAGCTGCG	nc_conserved_region	chr12	6715959	6716194	+	FR122632					FR122632	humanseq14711	frnadb v3.4	FR122632	http://www.ncrna.org/frnadb/detail.html?i_name=FR122632	RNZ5665 RNAdb v2.0
CUST_25647_PI429545384	0.000877	2.01325	up	6.54784	6.90227	6.66114	5.74351	5.73224	5.60693	P	P	P	P	P	P		CTD-2589M5.5-001	CTD-2589M5.5-001	ncRNA	FALSE	GGAACCTCGTTCATTCCAAACTCTGGAAGGCCGGCTGTCCTTCGGTTACTGATAAGGACG	lincRNA	chr11	46259933	46260818	+	ENST00000530049					ENST00000530049	humanseq22612	Ensembl	ENST00000530049	http://www.ensembl.org/Homo_sapiens/Transcript/Summary?t=ENST00000530049	ENSG00000254639
CUST_38934_PI429545402	0.000566	2.84861	up	9.28758	9.80799	9.5125	8.01192	8.01229	8.05308	P	P	P	P	P	P				ncRNA	FALSE	ATATGTGGTACTTATTTGCTTCCTCATCAGAGCATTCCTTTTAAATGGTTCAATTGATGG	lincRNA	chr12	85266865	85306604	-	NONHSAT029741					NONHSAT029741	humanseq64047	NONCODE v4	NONHSAT029741	http://noncode.org/show_rna.php?id=NONHSAT029741	ensembl=ENST00000551388
CUST_41017_PI429545388	0.0183357	2.24667	up	5.59628	5.46657	5.65549	3.80881	4.72314	4.68303	P	P	P	A	P	P				ncRNA	FALSE	TCCTTTAAAAAGGGAGAGGGCACCCTAAATTTGGAACACAGGTCAAGGATGCTTGGAGTA		chr2	39242994	39244034	-	NONHSAT070218					NONHSAT070218	humanseq34349	NONCODE v4	NONHSAT070218	http://noncode.org/show_rna.php?id=NONHSAT070218
CUST_10862_PI429545402	0.00480526	2.61907	up	7.44429	6.94718	7.72119	5.79686	6.10981	6.03883	P	P	P	P	P	P				ncRNA	FALSE	CTGGACGCATTTGCTGCTTTGATGCACCGTGTTCTGAGGCCTGTTGTGGACCACCCCATT	lincRNA	chr11	68816497	68821858	+	NONHSAT022564					NONHSAT022564	humanseq61135	NONCODE v4	NONHSAT022564	http://noncode.org/show_rna.php?id=NONHSAT022564	ensembl=ENST00000534832
CUST_33325_PI429545406	0.00898953	2.65807	up	5.75814	5.83079	6.55578	4.92565	4.40361	4.58431	P	P	P	P	P	P				ncRNA	FALSE	TGAACATTGAGGAAATGAAGTTGAAAAACCCCGGAAGATACCAATCATGAAGGAGAAGGG	lincRNA	chr17	34801541	34806444	-	NONHSAG021600					NONHSAG021600	humanseq73470	NONCODE v4	NONHSAG021600	http://noncode.org/show_gene.php?id=NONHSAG021600	NONHSAT053205; NONHSAT053206; NONHSAT053207
CUST_88852_PI429545395	3.12e-05	3.10471	up	10.0725	9.86393	9.97923	8.42981	8.3243	8.25813	P	P	P	P	P	P				ncRNA	FALSE	CAGGACACAGCACTGGTTTCACGGGAGGATCTCCAGGGAGGAATCCCACAGGATCATTAA	lincRNA	chr7	50663167	50674765	-	NONHSAG047573					NONHSAG047573	humanseq49461	NONCODE v4	NONHSAG047573	http://noncode.org/show_gene.php?id=NONHSAG047573	NONHSAT120564; NONHSAT120565
CUST_24141_PI429545399	0.00061	2.23445	down	6.93685	7.29891	7.24109	8.37768	8.24862	8.33031	P	P	P	P	P	P				ncRNA	FALSE	AGTCCTTGCATTATCATTGAAACACCTCACAAAGAAATAGGAACAAGTGATTTCTCCAGA	lincRNA	chr8	95897679	95905818	-	NONHSAT127803					NONHSAT127803	humanseq52569	NONCODE v4	NONHSAT127803	http://noncode.org/show_rna.php?id=NONHSAT127803	ensembl=ENST00000523476
CUST_20989_PI429545406	0.00295731	2.48954	down	5.15125	4.88234	5.55756	6.50352	6.61178	6.42348	P	P	P	P	P	P				ncRNA	FALSE	TCTTCAGGCCTGACAATTTCATCTTTGTCAGAGTGGGGCCGGCAACAACTGGGCCAAGGG		chr16	89989831	90001180	+	NONHSAT144605					NONHSAT144605	humanseq72194	NONCODE v4	NONHSAT144605	http://noncode.org/show_rna.php?id=NONHSAT144605
CUST_6152_PI429545402	0.00138776	2.47962	down	6.51839	5.98982	6.14881	7.55456	7.4245	7.60833	P	P	P	P	P	P				ncRNA	FALSE	TTGAACTCATCATGAATTCCATGAAGACTGAAGAAAACAAGTCATTTAGCGCTATGGAAG	lincRNA	chr11	58874708	58877480	+	NONHSAT021500					NONHSAT021500	humanseq60644	NONCODE v4	NONHSAT021500	http://noncode.org/show_rna.php?id=NONHSAT021500	ensembl=ENST00000528234
CUST_65039_PI429545395	0.0335435	2.31818	down	4.6441	4.13663	3.52633	5.6475	5.35075	4.94778	P	A	A	P	P	P				ncRNA	FALSE	CTTTTCCATAAAGATTAGTCTGTGTTGCTCCTCTATCAAGGCCTGGAGGATAAACATGTG	lincRNA	chr6	41470182	41487590	+	NONHSAG043768					NONHSAG043768	humanseq46928	NONCODE v4	NONHSAG043768	http://noncode.org/show_gene.php?id=NONHSAG043768	NONHSAT112737; NONHSAT112738; NONHSAT112740
CUST_93755_PI429545380	0.000111	2.20117	down	10.1554	10.0255	9.98583	11.3008	11.1632	11.1175	P	P	P	P	P	P		DANCR-004	DANCR-004	ncRNA	FALSE	GGCACAAGCCATTGAAGCTGGAATGTCCTGTTGCTGGTAAAGAAATGGATTAGTGATAAC	processed_transcript	chr4	53578991	53586518	+	ENST00000444958					ENST00000444958	humanseq19489	Ensembl	ENST00000444958	http://www.ensembl.org/Homo_sapiens/Transcript/Summary?t=ENST00000444958	ENSG00000226950
CUST_45563_PI429545388	0.0194599	2.97807	down	5.66727	4.31944	4.55566	6.36084	6.45485	6.44983	P	A	A	P	P	P				ncRNA	FALSE	CCTGGAGGTAACAACTCACCTTCCTTTTATTTTCCACCTGGATGTTTGAGGTTGTGTAGA	lincRNA	chr2	70933545	70995357	-	NONHSAG028122					NONHSAG028122	humanseq34844	NONCODE v4	NONHSAG028122	http://noncode.org/show_gene.php?id=NONHSAG028122	NONHSAT071507; NONHSAT071508
CUST_5464_PI429545399	0.00970771	2.76515	up	14.3961	15.4185	14.6797	13.2845	13.2766	13.5312	P	P	P	P	P	P				ncRNA	FALSE	AAGTCTGTGACACCAGAACGCATTGCTGAGAACTTTAAGGTCTTTGACTTTGAACTGAGC	lincRNA	chr7	134129478	134132776	-	NONHSAT123464					NONHSAT123464	humanseq50589	NONCODE v4	NONHSAT123464	http://noncode.org/show_rna.php?id=NONHSAT123464	ensembl=ENST00000467251
CUST_64222_PI429545376	0.00592114	2.05913	up	6.11664	6.03619	5.95163	4.61642	5.14714	5.2148	P	P	P	A	P	P		linc-CROCC-2	linc-CROCC-2	ncRNA	FALSE	TTCACGCGTGTCTCTGTGTTTGTGGACTGGATTCACAAGGTCATGAGACTGGGTTAGGCC	lincRNA	chr1	16970893	16977423	+	TCONS_l2_00000133					TCONS_l2_00000133	humanseq6828	broadlincRNA	TCONS_l2_00000133	http://www.broadinstitute.org/genome_bio/human_lincrnas/?q=TUCP_transcripts_catalog	XLOC_l2_000080
CUST_49116_PI429545395	6.55e-05	2.20937	down	6.66685	6.51888	6.60775	7.82513	7.65155	7.7477	P	P	P	P	P	P				ncRNA	FALSE	AACTTAAATGACAGTGAAAAGCAGCCTTACATCACTAAGACGGCAAAGCTGAAGGAGAAG	lincRNA	chr5	179106032	179121650	+	NONHSAT105615					NONHSAT105615	humanseq45228	NONCODE v4	NONHSAT105615	http://noncode.org/show_rna.php?id=NONHSAT105615	ensembl=ENST00000442010
CUST_59734_PI429545410	0.0263224	2.37988	up	5.79402	6.21967	5.92275	5.40986	4.4098	4.36411	P	P	P	P	P	P		HRK	Homo sapiens harakiri, BCL2 interacting protein (contains only BH3 domain) (HRK), transcript variant 2, non-coding RNA	ncRNA	FALSE	AAATCCAGCTGCAGAAACAGACACCCCAATGCTATTTACATACAGCTCTATATATATAAA	non-coding RNA	chr12	117298224	117319232	-	NR_073189.1					NR_073189.1	humanseq86114	RefSeq	NR_073189.1	http://www.ncbi.nlm.nih.gov/nuccore/NR_073189.1	gi|409264732
CUST_11550_PI429545402	0.000237	2.64203	up	14.2771	14.2864	14.041	12.9471	12.7734	12.6791	P	P	P	P	P	P				ncRNA	FALSE	GCTTCTCAATGTCTGCATGAACGCCAAGCACCACAAGGAAAAGCCAGGCCCCGAGGACAA		chr11	71903173	71903385	+	NONHSAT022762					NONHSAT022762	humanseq61206	NONCODE v4	NONHSAT022762	http://noncode.org/show_rna.php?id=NONHSAT022762
CUST_20183_PI429545410	2.86e-06	7.15702	up	11.7597	11.9812	11.8674	8.99531	9.10712	8.9878	P	P	P	P	P	P		ASNS	PREDICTED: Homo sapiens asparagine synthetase (glutamine-hydrolyzing) (ASNS), transcript variant X1, misc_RNA	ncRNA	FALSE	CCATTTCTAGATCATCGATTTTCTTCCTATTACTTGTCTCTGCCACCAGAAATGAGAATT	misc_RNA					XR_242240.1					XR_242240.1	humanseq82123	RefSeq	XR_242240.1	http://www.ncbi.nlm.nih.gov/nuccore/XR_242240.1	gi|530385936
CUST_26652_PI429545384	3.15e-05	3.69617	up	6.82437	6.71017	6.94232	4.87315	5.06142	4.8842	P	P	P	P	P	P		CTD-3074O7.5-001	CTD-3074O7.5-001	ncRNA	FALSE	CTAACTGCCAGGACCACCATTTGGATTACTGTGGGCTGGTTCATCACCTCAAGATGCTGC	antisense	chr11	66240961	66247702	-	ENST00000527092					ENST00000527092	humanseq22715	Ensembl	ENST00000527092	http://www.ensembl.org/Homo_sapiens/Transcript/Summary?t=ENST00000527092	ENSG00000255517
CUST_28824_PI429545399	0.0431473	2.53304	up	5.4021	4.86342	4.91431	4.23189	4.05084	2.87449	P	P	P	A	A	A				ncRNA	FALSE	AAAGCTCCACAGAGGAGTGACAAGGATGGACAACAGGATGCTGAGCTGGGCTAGTGAATG	lincRNA	chr8	142712863	142717616	-	NONHSAT129438					NONHSAT129438	humanseq53067	NONCODE v4	NONHSAT129438	http://noncode.org/show_rna.php?id=NONHSAT129438	PMID:23818866=FPKM1_group_32445_transcr
CUST_27600_PI429545395	1.5e-05	9.44704	up	9.84111	9.51033	9.66649	6.60418	6.32232	6.37184	P	P	P	P	P	P				ncRNA	FALSE	CTTTTCTGCACAACGCTGGAAAATTTGATGCCCAGGTAAAAATCCATCCAGAGCATGAAG	lincRNA	chr5	172752836	172755450	-	NONHSAT105177					NONHSAT105177	humanseq42931	NONCODE v4	NONHSAT105177	http://noncode.org/show_rna.php?id=NONHSAT105177	ensembl=ENST00000519511
CUST_88932_PI429545395	0.0010115	2.98776	up	6.05721	5.85881	6.18344	4.18708	4.73338	4.44181	P	P	P	A	P	P				ncRNA	FALSE	GGAACATGACTTGGGAGGCTGCATTCTGATAATTCTCAGGAGGAAGAATGTATAGGAGAG	lincRNA	chr7	50847317	50849123	-	NONHSAT120575					NONHSAT120575	humanseq49469	NONCODE v4	NONHSAT120575	http://noncode.org/show_rna.php?id=NONHSAT120575	ensembl=ENST00000478162
CUST_87601_PI429545388	0.00064	2.08683	down	5.23379	4.99833	5.23277	6.31679	6.06514	6.2669	P	P	P	P	P	P				ncRNA	FALSE	TTGACCATATTTCTGACTTTAATGTAACTCACTCTTATTCCGTAGTCACATGTTTGCTTG	lincRNA	chr3	129565892	129566800	-	NONHSAT092075					NONHSAT092075	humanseq39295	NONCODE v4	NONHSAT092075	http://noncode.org/show_rna.php?id=NONHSAT092075	ensembl=ENST00000366451
CUST_19339_PI429545395	0.0345836	2.65529	down	2.849	4.1043	4.13878	5.35426	5.10345	4.86098	A	A	A	P	P	P				ncRNA	FALSE	TGTTTGAGAAGCGCTGTAGTTGATTATGGACGAAATGCCTAATTTAAGGAGCAGAGGCGG	lincRNA	chr4	140216885	140222364	-	NONHSAT098461					NONHSAT098461	humanseq42070	NONCODE v4	NONHSAT098461	http://noncode.org/show_rna.php?id=NONHSAT098461	ensembl=ENST00000507764
CUST_37105_PI429545406	0.0156459	2.01835	up	5.13929	5.48126	5.15927	3.87975	4.20415	4.65638	P	P	P	A	P	P				ncRNA	FALSE	AGACGATAAAGAACTTGCTTTGGAAGGAGGAGAGGATAGTCATGTGCTTCTGAATGTATT	lincRNA	chr17	43716277	43723551	+	NONHSAT054169					NONHSAT054169	humanseq73867	NONCODE v4	NONHSAT054169	http://noncode.org/show_rna.php?id=NONHSAT054169	TO BE PUBLISHED=TCONS_00016190;ensembl=ENST00000585677
CUST_65880_PI429545380	0.000969	2.16118	down	4.12723	4.4322	4.55161	5.5105	5.4944	5.4416	A	A	A	P	P	P		FR134862		ncRNA	FALSE	CTTTGTTTATTTTCTTCCCTGGTAGGCAGATATCTTTCCTACTTGCCTGAGAATTTTCTG	antisense_RNA	chr16	3348914	3350855	+	FR134862					FR134862	humanseq16654	frnadb v3.4	FR134862	http://www.ncrna.org/frnadb/detail.html?i_name=FR134862	ASO3634 RNAdb v2.0
CUST_22528_PI429545376	0.00638153	7.73678	up	6.05863	5.09597	6.4797	2.15877	3.41204	3.2083	P	P	P	A	A	A		linc-CD180-8	linc-CD180-8	ncRNA	FALSE	TTTGGCAGGTAAGCAAAGCGAAGTGGGGTGTCTAATCATAAAGCCCAAACCTTTGAGCTT	lincRNA	chr5	67734921	67740786	-	TCONS_00009685					TCONS_00009685	humanseq2382	broadlincRNA	TCONS_00009685	http://www.broadinstitute.org/genome_bio/human_lincrnas/?q=lincRNA_catalog	XLOC_004858
CUST_38226_PI429545399	0.000351	2.03816	down	5.68844	5.58753	5.45293	6.72368	6.53508	6.55194	P	P	P	P	P	P				ncRNA	FALSE	TGTGCAAGTCGCGCAAGGAGCAGAAGGAGACCACCTTCTATACAGTTATGCGGCTGGCTG	lincRNA	chr9	66494345	66501367	+	NONHSAT131535					NONHSAT131535	humanseq54079	NONCODE v4	NONHSAT131535	http://noncode.org/show_rna.php?id=NONHSAT131535	TO BE PUBLISHED=TCONS_00038625
CUST_67134_PI429545410	0.00210047	2.34371	up	8.12994	8.4321	8.17858	6.73669	7.09054	7.227	P	P	P	P	P	P		C5orf56	Homo sapiens chromosome 5 open reading frame 56 (C5orf56), non-coding RNA	ncRNA	FALSE	TGGTATATCGTAGGTGGCTTTAATACGTGTTATTTGCTCATCTGTATTTCTTACTCTTTG	non-coding RNA	chr5	131746464	131811736	+	NR_045116.1					NR_045116.1	humanseq86858	RefSeq	NR_045116.1	http://www.ncbi.nlm.nih.gov/nuccore/NR_045116.1	gi|345842500
CUST_16327_PI429545399	0.0102559	2.15899	up	4.5703	4.88391	5.24628	3.54745	4.04722	3.77474	P	P	P	A	A	P				ncRNA	FALSE	GTCTCTGTGATTTCTGTGTTCAGGAAACAGCGAATATCTTGTGAGTGGGTGGGAATAGCA	lincRNA	chr8	23188949	23191066	-	NONHSAT125558					NONHSAT125558	humanseq51723	NONCODE v4	NONHSAT125558	http://noncode.org/show_rna.php?id=NONHSAT125558	ensembl=ENST00000518472
CUST_36015_PI429545406	3.37e-06	3.39573	up	10.5872	10.6369	10.5009	8.75677	8.83127	8.84573	P	P	P	P	P	P				ncRNA	FALSE	CAGGTACCAGACAGTGATGAGCAGTTTGTTCCTGATTTCCATTCAGAAAACCTAGCTTTC	lincRNA	chr17	41610711	41623683	-	NONHSAT053868					NONHSAT053868	humanseq73750	NONCODE v4	NONHSAT053868	http://noncode.org/show_rna.php?id=NONHSAT053868	ensembl=ENST00000585508
CUST_61614_PI429545406	0.00227874	2.53306	up	5.6087	6.09751	6.01965	4.34963	4.58892	4.76468	P	P	P	A	P	P				ncRNA	FALSE	GGTTCTGTTGAAATATTGCTGGGAGCTCAACTGGAATGTAAAAGTTCTTCGGGAAGGTGA	lincRNA	chr19	6735632	6737284	-	NONHSAT060789					NONHSAT060789	humanseq76446	NONCODE v4	NONHSAT060789	http://noncode.org/show_rna.php?id=NONHSAT060789	ensembl=ENST00000601402
CUST_73578_PI429545395	0.0111682	6.21808	up	5.91074	6.79726	7.284	4.88896	3.68306	3.51057	P	P	P	P	A	A				ncRNA	FALSE	GGAGGAGCACAAGAAGCAGCACAAAGATGCTTCGGTCAATTTCTCAGAATTTTCTAAGAC	lincRNA	chr6	133189356	133189998	-	NONHSAT114983					NONHSAT114983	humanseq47850	NONCODE v4	NONHSAT114983	http://noncode.org/show_rna.php?id=NONHSAT114983	ensembl=ENST00000406019
CUST_47606_PI429545395	0.0202763	2.31535	up	5.79717	5.34205	5.34165	3.74321	4.72229	4.38168	P	P	P	A	P	P				ncRNA	FALSE	GTCATTTTCAAAAAGGAAAAGAGCGCTCTTCCTGGGCAAGTCATTCATCAAAGACGCCTT	lincRNA	chr5	172745180	172751289	-	NONHSAT105176					NONHSAT105176	humanseq45068	NONCODE v4	NONHSAT105176	http://noncode.org/show_rna.php?id=NONHSAT105176	ensembl=ENST00000520593
CUST_79214_PI429545402	0.002504	2.30546	up	10.7573	10.3931	10.6849	9.15481	9.42927	9.63612	P	P	P	P	P	P				ncRNA	FALSE	ACTGGGTTGTCTTCCTGAAGTATGAATCCGGTATGTATTGTGTGGAGGAGCATTACGTAC	lincRNA	chr15	34837588	34875852	-	NONHSAT041594					NONHSAT041594	humanseq68317	NONCODE v4	NONHSAT041594	http://noncode.org/show_rna.php?id=NONHSAT041594	ensembl=ENST00000564575
CUST_52343_PI429545380	0.00571388	2.16989	up	7.66506	8.1249	7.94234	7.10113	6.70258	6.57572	P	P	P	P	P	P		FR146485	non-protein coding (noncoding) transcript	ncRNA	FALSE	TATGGTTTCCTTGAGGTTACAGTTTTGTGGCTGCTCTTAGTGTATTTCAGAAAAAAGCAG	ncRNA	chr21	46269512	46270003	+	FR146485					FR146485	humanseq15290	frnadb v3.4	FR146485	http://www.ncrna.org/frnadb/detail.html?i_name=FR146485	HIT000067382 H-invitational v5.0
CUST_36563_PI429545410	0.00145699	2.4231	down	4.02796	3.82847	4.19189	5.2861	5.0791	5.51369	A	A	A	P	P	P		LOC101930418	PREDICTED: Homo sapiens uncharacterized LOC101930418 (LOC101930418), misc_RNA	ncRNA	FALSE	ATGGAAATCAGTTCTTGGATACCTCTGGGCTGTCTACATGTTAAGATGGCTGCAGAGTGA	misc_RNA					XR_250440.1					XR_250440.1	humanseq83775	RefSeq	XR_250440.1	http://www.ncbi.nlm.nih.gov/nuccore/XR_250440.1	gi|530359386
CUST_26645_PI429545399	0.000171	3.11251	up	9.42437	9.40473	9.60763	8.03642	7.69212	7.79395	P	P	P	P	P	P				ncRNA	FALSE	ACTGGAACTTCCTGGATTTTGCCTACCATTTTACAGTATTTGTCTTCTATTTTGGAGCCT	lincRNA	chr8	120221107	120255888	+	NONHSAT128425					NONHSAT128425	humanseq52834	NONCODE v4	NONHSAT128425	http://noncode.org/show_rna.php?id=NONHSAT128425	TO BE PUBLISHED=TCONS_00037931;ensembl=ENST00000531508
CUST_46415_PI429545380	0.00692942	2.91561	up	5.53123	4.92283	5.52113	3.77474	4.1748	3.39426	P	P	P	A	P	A		FR153907	Putative conserved noncoding region (RNAz)	ncRNA	FALSE	TGGCCTACCAAGGTGAAGTTTGTAATAAAGCCTATTATGTGGTTTCACCATTGACACTAA	nc_conserved_region	chr7	115361579	115361779	+	FR153907					FR153907	humanseq14691	frnadb v3.4	FR153907	http://www.ncrna.org/frnadb/detail.html?i_name=FR153907	RNZ31619 RNAdb v2.0
CUST_39669_PI429545395	5.72e-05	3.37998	down	6.28667	6.47273	6.41952	8.16939	8.00093	8.27963	P	P	P	P	P	P				ncRNA	FALSE	ATATAACCATCCCTGTGGTTGGTTTTGTGTTCCACTTAAAGACAACCCAAACCAGAGTCT	lincRNA	chr5	110835283	110848233	-	NONHSAG041235					NONHSAG041235	humanseq44222	NONCODE v4	NONHSAG041235	http://noncode.org/show_gene.php?id=NONHSAG041235	NONHSAT103190; NONHSAT103191; NONHSAT103192; NONHSAT103193
CUST_52696_PI429545395	0.000566	2.03843	down	7.87606	7.55916	7.7109	8.68101	8.71219	8.8353	P	P	P	P	P	P				ncRNA	FALSE	TAAAAAAGAAAGAGAGAGAGAAAATGTACTCTTCCTCACATCTGGCACCCGAAGGGCTGT		chr6	136686990	136847798	-	NONHSAT115129					NONHSAT115129	humanseq45598	NONCODE v4	NONHSAT115129	http://noncode.org/show_rna.php?id=NONHSAT115129
CUST_45455_PI429545410	3.61e-06	9.55867	up	9.49615	9.59617	9.76311	6.28268	6.35793	6.44439	P	P	P	P	P	P		LOC101927615	PREDICTED: Homo sapiens uncharacterized LOC101927615 (LOC101927615), misc_RNA	ncRNA	FALSE	CAGAGATACATAAGGAGTCAGACCTTTGTTTAAAGCAGTGACAGAAGATGGATTTTTGGC	misc_RNA					XR_254009.1					XR_254009.1	humanseq84676	RefSeq	XR_254009.1	http://www.ncbi.nlm.nih.gov/nuccore/XR_254009.1	gi|530438751
CUST_21525_PI429545376	0.000209	6.10128	up	5.5729	6.02521	5.78675	3.36058	3.31952	2.87743	P	P	P	A	A	A		linc-FBXL7-2	linc-FBXL7-2	ncRNA	FALSE	AGTATCCGTTTCTACTGTCTCAACTCTTCCTAACTGCTTTGGAATGACAGAATGAGGAAA	lincRNA	chr5	14889631	14892615	+	TCONS_00009877					TCONS_00009877	humanseq2270	broadlincRNA	TCONS_00009877	http://www.broadinstitute.org/genome_bio/human_lincrnas/?q=lincRNA_catalog	XLOC_004299
CUST_89642_PI429545380	0.00630945	2.94983	down	4.71232	4.04948	3.86406	5.7978	5.49828	6.01168	P	A	A	P	P	P		CTD-2013N24.2-002	CTD-2013N24.2-002	ncRNA	FALSE	TTTTCCTGTCTTAAAAGAGAATTCTGTGACTCCATGGAAGACATCTGAATTTTGTTAGCA	antisense	chr3	69063135	69097715	+	ENST00000597950					ENST00000597950	humanseq19072	Ensembl	ENST00000597950	http://www.ensembl.org/Homo_sapiens/Transcript/Summary?t=ENST00000597950	ENSG00000244513
CUST_38065_PI429545395	0.00148549	2.21502	up	5.2521	5.26678	4.99986	3.88417	4.26378	3.92885	P	P	P	A	P	P				ncRNA	FALSE	GTTCCTTGATGGGAATGCTGGCTGGTGTGAATGTTCAATCTCCTGAGAAATGTAAATTTT		chr5	90597137	90610346	-	NONHSAT102743					NONHSAT102743	humanseq44047	NONCODE v4	NONHSAT102743	http://noncode.org/show_rna.php?id=NONHSAT102743
CUST_49884_PI429545406	0.000467	3.1122	up	7.18062	6.85722	7.16511	5.65029	5.37756	5.26129	P	P	P	P	P	P				ncRNA	FALSE	ATGGCAACGATTGAAGAAACTGTTGTTGAAAAGTCCACGCCAAATTCTCGGTATGTCACT	lincRNA	chr18	3878180	3897069	+	NONHSAG023242					NONHSAG023242	humanseq75190	NONCODE v4	NONHSAG023242	http://noncode.org/show_gene.php?id=NONHSAG023242	NONHSAT057017; NONHSAT057019
CUST_68810_PI429545380	0.00698598	2.27586	up	5.42991	5.27488	5.6356	3.84462	4.46691	4.46963	P	P	P	A	P	P		FR144006	Putative conserved noncoding region (RNAz)	ncRNA	FALSE	AAGCTTGAAAGTCAGGGCTCCAGTTTTGGTAATAAATGGGAATGGAGTTTCACAGGTAGG	nc_conserved_region	chr3	58035082	58035330	+	FR144006					FR144006	humanseq16954	frnadb v3.4	FR144006	http://www.ncrna.org/frnadb/detail.html?i_name=FR144006	RNZ22982 RNAdb v2.0
CUST_2670_PI429545406	0.0322503	2.45252	up	6.02117	6.94794	7.22789	5.23036	5.31146	5.7724	P	P	P	P	P	P				ncRNA	FALSE	TTCTAACTCAGATGTGCATAATAGGAAAACCCAAATCAAACTCCTCCAAGGACCACCTAA	lincRNA	chr16	74705754	74712311	-	NONHSAT143701					NONHSAT143701	humanseq70271	NONCODE v4	NONHSAT143701	http://noncode.org/show_rna.php?id=NONHSAT143701	ensembl=ENST00000570846
CUST_8939_PI429545384	0.000482	2.22012	down	8.47304	8.51794	8.49052	9.54532	9.52434	9.86375	P	P	P	P	P	P		AC003991.3-006	AC003991.3-006	ncRNA	FALSE	CCTATGGATGGCATTTTCTATTTTCGGTGACGGACTATGAGCCAGGATAAACACATTACT	antisense	chr7	87873100	87921667	+	ENST00000600908					ENST00000600908	humanseq20915	Ensembl	ENST00000600908	http://www.ensembl.org/Homo_sapiens/Transcript/Summary?t=ENST00000600908	ENSG00000228113
CUST_52287_PI429545395	0.00124031	2.07708	down	9.59892	9.20161	9.461	10.4856	10.3718	10.5677	P	P	P	P	P	P				ncRNA	FALSE	AATGCCATACAATGAAGAAGCTCAGCATGACAAGAACTCTCCTGACAGAGAAGAAGGAAG		chr6	111279851	111283712	+	NONHSAT114438					NONHSAT114438	humanseq45556	NONCODE v4	NONHSAT114438	http://noncode.org/show_rna.php?id=NONHSAT114438
CUST_81096_PI429545395	0.00186992	2.03095	up	8.05331	8.05617	8.32384	6.95503	7.08904	7.32278	P	P	P	P	P	P				ncRNA	FALSE	TTGACTTTTCCATGATTAGGATAAGTAGCCAGGGCTTGGCTAGTTGGAGAGTTACTCGAA	lincRNA	chr7	130630210	130737557	-	NONHSAT123389					NONHSAT123389	humanseq48647	NONCODE v4	NONHSAT123389	http://noncode.org/show_rna.php?id=NONHSAT123389	TO BE PUBLISHED=TCONS_00035466
CUST_12733_PI429545399	0.00106559	2.76344	up	8.70443	8.73059	8.95472	7.63425	7.13731	7.21879	P	P	P	P	P	P				ncRNA	FALSE	TAACCAGTATAACATAAACGTAGCAGCCTCATTTTTGCCTTTATGACGACAGCTTGTTAT	lincRNA	chr8	120177273	120255888	+	NONHSAG051117					NONHSAG051117	humanseq51351	NONCODE v4	NONHSAG051117	http://noncode.org/show_gene.php?id=NONHSAG051117	NONHSAT128422; NONHSAT128423; NONHSAT128424; NONHSAT128425
CUST_77460_PI429545380	2.71e-05	4.43214	up	11.5022	11.7387	11.7586	9.41353	9.5395	9.60246	P	P	P	P	P	P		GAS5-029	GAS5-029	ncRNA	FALSE	GAAGCAAAGGACTCAGAATTCATGATTGAAGAAATGCAGGGTTTTTAATGACCACAACAA	processed_transcript	chr1	173833039	173836181	-	ENST00000456812					ENST00000456812	humanseq17834	Ensembl	ENST00000456812	http://www.ensembl.org/Homo_sapiens/Transcript/Summary?t=ENST00000456812	ENSG00000234741
CUST_5039_PI429545388	0.00567779	2.6798	up	6.58054	6.29135	6.02612	4.6203	4.7204	5.29094	P	P	P	A	P	P				ncRNA	FALSE	CTGTGTGGTGAGGGGTCTCACTTGAAGACATAAAAAATGCACTCCAAACAGGAAAACAAC		chr1	94158693	94169123	+	NONHSAT004543					NONHSAT004543	humanseq30543	NONCODE v4	NONHSAT004543	http://noncode.org/show_rna.php?id=NONHSAT004543
CUST_38847_PI429545384	0.000459	2.72122	up	5.64043	5.90681	5.78175	4.35791	4.12391	4.51441	P	P	P	A	A	P		AL163636.6-001	AL163636.6-001	ncRNA	FALSE	CTGCAAGCGCTTCAACACCTTCATCCATGAAGATATCTGGAACATTCGTAGTATCTGCAG	protein_coding					ENST00000553909					ENST00000553909	humanseq23952	Ensembl	ENST00000553909	http://www.ensembl.org/Homo_sapiens/Transcript/Summary?t=ENST00000553909	ENSG00000259171
CUST_71141_PI429545406	0.0281446	2.06396	up	5.59116	6.29402	6.36801	5.41065	4.8093	4.89699	P	P	P	P	P	P				ncRNA	FALSE	TTCAGCACATGTTTGATGACCTTCGGACCAAGGAGAAGATACTACAGCAGAAACGAAGAG	lincRNA	chr19	40698152	40712309	+	NONHSAG025819					NONHSAG025819	humanseq77500	NONCODE v4	NONHSAG025819	http://noncode.org/show_gene.php?id=NONHSAG025819	NONHSAT066352; NONHSAT066354; NONHSAT066355
CUST_21233_PI429545410	0.00122606	5.37971	up	6.26834	6.5011	6.26843	4.19415	4.21674	3.3444	P	P	P	A	P	A		LOC101930617	PREDICTED: Homo sapiens uncharacterized LOC101930617 (LOC101930617), misc_RNA	ncRNA	FALSE	CAAAACTTCACAATCCTCAGGCACTTAGTGGCATTTTTGAAGAACACTGTGTCAAGGACA	misc_RNA					XR_248985.1					XR_248985.1	humanseq82228	RefSeq	XR_248985.1	http://www.ncbi.nlm.nih.gov/nuccore/XR_248985.1	gi|530357427
CUST_23701_PI429545380	0.00192602	2.31203	up	7.18863	7.38006	7.74524	6.26213	6.15972	6.26459	P	P	P	P	P	P		FR042098	non-protein coding (noncoding) transcript	ncRNA	FALSE	ATACAATCCCACACTCCTTCAACTAACTCCAACATGGCAGCAGTAGGGTTCATTTAAAAA	ncRNA	chr15	35292102	35292471	-	FR042098					FR042098	humanseq12407	frnadb v3.4	FR042098	http://www.ncrna.org/frnadb/detail.html?i_name=FR042098	HIT000071456 H-invitational v5.0
CUST_25581_PI429545380	0.00615117	2.12597	down	4.82385	5.27325	5.43862	6.38922	6.32677	6.08408	P	P	P	P	P	P		FR239780	Putative conserved noncoding region (RNAz)	ncRNA	FALSE	AAATAAATCTGCATCTCCATCTGGATTGACCAGATGAGGCTCCCTTCAGAGCCAATTAAC	nc_conserved_region	chr6	126847266	126847496	+	FR239780					FR239780	humanseq12595	frnadb v3.4	FR239780	http://www.ncrna.org/frnadb/detail.html?i_name=FR239780	RNZ30062 RNAdb v2.0
CUST_77654_PI429545380	3.64e-05	3.32122	up	13.2997	13.075	13.036	11.4274	11.3528	11.4354	P	P	P	P	P	P		GAS5-005	GAS5-005	ncRNA	FALSE	AAGTCCTAAAGAGCAAGCCTAACTCAAGCCATTGGCACACAGGTGAGACACCTCTATTTT	processed_transcript	chr1	173835354	173837125	-	ENST00000458220					ENST00000458220	humanseq17853	Ensembl	ENST00000458220	http://www.ensembl.org/Homo_sapiens/Transcript/Summary?t=ENST00000458220	ENSG00000234741
CUST_21557_PI429545399	0.000806	2.54841	down	4.74167	5.05386	4.84704	6.35652	6.33688	5.99796	P	P	P	P	P	P				ncRNA	FALSE	TTACAAAGAGAACGGTCCTTTCCTGAGCACAGAGCTAGGTTTTACGCTGCTGAAATTGCT	lincRNA	chr8	67752035	67755749	+	NONHSAT127045					NONHSAT127045	humanseq52282	NONCODE v4	NONHSAT127045	http://noncode.org/show_rna.php?id=NONHSAT127045	ensembl=ENST00000521435
CUST_62700_PI429545384	0.0219318	2.89544	up	5.64833	4.78101	4.8883	4.11075	3.60442	3.00113	P	P	P	A	A	A		RP11-595B24.1-001	RP11-595B24.1-001	ncRNA	FALSE	CAGTAAAAGTAGCATCTCTTCCTCAAAGATGAGCCAGCCGTCATTTGAAGAGGAGGAAAG	lincRNA	chr18	19561082	19631120	+	ENST00000584898					ENST00000584898	humanseq26396	Ensembl	ENST00000584898	http://www.ensembl.org/Homo_sapiens/Transcript/Summary?t=ENST00000584898	ENSG00000265758
CUST_11681_PI429545399	0.000752	2.05388	down	5.53771	5.44088	5.67795	6.42313	6.62533	6.72313	P	P	P	P	P	P				ncRNA	FALSE	TCATCCCAACACCAGAGAACACTAAATGACAGTGGACAGGAAGACAGTGTACCTTTTGCT	lincRNA	chr8	72756392	73030628	+	NONHSAT127203					NONHSAT127203	humanseq51243	NONCODE v4	NONHSAT127203	http://noncode.org/show_rna.php?id=NONHSAT127203	ensembl=ENST00000518916
CUST_88298_PI429545406	0.000252	3.27439	up	14.1957	13.7937	13.8588	12.1561	12.1983	12.3601	P	P	P	P	P	P				ncRNA	FALSE	TGTACCAGTGTGTGTTGATCTTGGCTTGATTCAGTCTGCCTTGTAACAGAAACTGGCGAT	lincRNA	chr20	47895178	47905793	+	NONHSAT080211					NONHSAT080211	humanseq79352	NONCODE v4	NONHSAT080211	http://noncode.org/show_rna.php?id=NONHSAT080211	PMID:22140575=mixed_Pred32198
CUST_42750_PI429545395	0.000108	2.38404	down	8.46773	8.22864	8.22691	9.53894	9.59841	9.54614	P	P	P	P	P	P				ncRNA	FALSE	TATGGAGAAGGTGAAAGTATACTTGAGGGTTAGGCCCTTGTTACCTTCAGAGTTGGAACG	lincRNA	chr5	137514857	137517585	+	NONHSAG041663					NONHSAG041663	humanseq44542	NONCODE v4	NONHSAG041663	http://noncode.org/show_gene.php?id=NONHSAG041663	NONHSAT104011; NONHSAT104012
CUST_81160_PI429545406	0.000859	3.22751	up	7.50484	7.37524	7.52454	5.67604	6.13277	5.52455	P	P	P	P	P	P				ncRNA	FALSE	CTGTGAAGAATAACAGGATGAGTGCTAATAATGACCATTTCCTGACACCTACCTGGCAAC	lincRNA	chr20	361940	368814	+	NONHSAT078060					NONHSAT078060	humanseq78561	NONCODE v4	NONHSAT078060	http://noncode.org/show_rna.php?id=NONHSAT078060	ensembl=ENST00000485293
CUST_62760_PI429545388	0.000799	2.03826	down	12.3867	12.1055	12.2786	13.3894	13.1339	13.3295	P	P	P	P	P	P				ncRNA	FALSE	CTCTGGTCCATTCAACGTCCAATTTCTTGTCAAAGGAAATGATGTCTTGGTGATTGAGTG	lincRNA	chr2	211523106	211527870	+	NONHSAT076683					NONHSAT076683	humanseq36681	NONCODE v4	NONHSAT076683	http://noncode.org/show_rna.php?id=NONHSAT076683	ensembl=ENST00000470791
CUST_46914_PI429545384	0.0130145	2.32661	up	4.78206	5.42123	5.66993	4.05216	3.89666	4.26972	P	P	P	A	A	P		LOXL1-AS1-005	LOXL1-AS1-005	ncRNA	FALSE	CTTTCTGTAAGACAGGAATAATGGTAAGAATTTAAATGGGGGTAATATGGAGCGCGTTTA	antisense	chr15	74211102	74220300	-	ENST00000565756					ENST00000565756	humanseq24772	Ensembl	ENST00000565756	http://www.ensembl.org/Homo_sapiens/Transcript/Summary?t=ENST00000565756	ENSG00000261801
CUST_71948_PI429545388	0.000259	2.62363	up	9.44399	9.18837	9.48027	8.10204	7.86898	7.96691	P	P	P	P	P	P				ncRNA	FALSE	GGTTTTATGATCAGCAAGTCCCTTTTATGGTCCCAGGAAATCTCGATCTGAGGAATGCAG	lincRNA	chr3	185783794	185882756	-	NONHSAG036898					NONHSAG036898	humanseq37632	NONCODE v4	NONHSAG036898	http://noncode.org/show_gene.php?id=NONHSAG036898	NONHSAT093798; NONHSAT093800; NONHSAT093802
CUST_46775_PI429545410	6.02e-05	3.99823	up	6.32686	6.00245	6.09373	4.03773	4.24154	4.14568	P	P	P	A	P	P		MAK	PREDICTED: Homo sapiens male germ cell-associated kinase (MAK), transcript variant X4, misc_RNA	ncRNA	FALSE	TTGGGGTCAGACTATCTTCAAGTCTGGAGATAGCTGGGAAGAGTTGGAGGACTATGATTT	misc_RNA					XR_241899.1					XR_241899.1	humanseq84808	RefSeq	XR_241899.1	http://www.ncbi.nlm.nih.gov/nuccore/XR_241899.1	gi|530382010
CUST_80283_PI429545395	1.4e-05	2.50554	down	9.05924	8.99254	9.11691	10.3883	10.3133	10.4425	P	P	P	P	P	P				ncRNA	FALSE	AGTTCAGGGTATTCAAATCTTGGACTAGTCCTGCAAGGTATAAAGAATAAAAATCCCAGT	lincRNA	chr7	91741472	91808825	-	NONHSAT121957					NONHSAT121957	humanseq48565	NONCODE v4	NONHSAT121957	http://noncode.org/show_rna.php?id=NONHSAT121957	ensembl=ENST00000422722
CUST_8260_PI429545399	0.0052959	2.85396	up	6.2006	5.80109	5.85492	3.95318	4.63685	4.72769	P	P	P	A	P	P				ncRNA	FALSE	TTGACGACTCTCACAGCAACAGTAGACGCTTGTTAAGGGCCAGCGGTGCGGAGAAGTGTG	lincRNA	chr7	151105646	151107804	-	NONHSAG049173					NONHSAG049173	humanseq50885	NONCODE v4	NONHSAG049173	http://noncode.org/show_gene.php?id=NONHSAG049173	NONHSAT124214; NONHSAT124215
CUST_3622_PI429545402	0.00017	3.57649	up	5.78683	5.52577	5.50873	3.61005	3.95663	3.73902	P	P	P	A	A	A				ncRNA	FALSE	CACAGTCATAGTGGGCAGTCAGTGAATCTTCCCCAAGTGCTGACAATTAATACCTGGTTT	lincRNA	chr11	36616283	36619829	-	NONHSAT018835					NONHSAT018835	humanseq60382	NONCODE v4	NONHSAT018835	http://noncode.org/show_rna.php?id=NONHSAT018835	ensembl=ENST00000528428
CUST_78064_PI429545410	0.0273654	2.04044	up	5.41704	5.92798	5.57752	4.27816	5.13022	4.42753	P	P	P	A	P	P		SH3YL1	Homo sapiens SH3 and SYLF domain containing 1 (SH3YL1), transcript variant 5, non-coding RNA	ncRNA	FALSE	AGGAAGTCTTCTGCTAAAGAATTACCTCCAAAGCCATTGTCAAGACCACAGCAGTCATCT	non-coding RNA	chr2	218135	264743	-	NR_104223.1					NR_104223.1	humanseq87959	RefSeq	NR_104223.1	http://www.ncbi.nlm.nih.gov/nuccore/NR_104223.1	gi|544186134
CUST_43945_PI429545410	0.0171782	2.09803	down	4.11681	3.95328	4.78451	5.28254	5.232	5.54717	A	A	P	P	P	P		C17orf104	PREDICTED: Homo sapiens chromosome 17 open reading frame 104 (C17orf104), transcript variant X2, misc_RNA	ncRNA	FALSE	AAACCCGTAGTGGACCAGCCAGTGAACTTCATATTCGTCTAGAAGAGTGCTGTGAACAAT	misc_RNA					XR_243647.1					XR_243647.1	humanseq84524	RefSeq	XR_243647.1	http://www.ncbi.nlm.nih.gov/nuccore/XR_243647.1	gi|530411954
CUST_6607_PI429545388	0.00271326	2.14649	down	6.09223	6.37201	5.86287	7.19295	7.08558	7.35452	P	P	P	P	P	P				ncRNA	FALSE	TGAACTTCTGAAAGGAGATGCACACAGTCTGTTTTGGCAGGGCAGAAATTTAGCATCTGG	lincRNA	chr1	108138916	108216271	-	NONHSAT004965					NONHSAT004965	humanseq30709	NONCODE v4	NONHSAT004965	http://noncode.org/show_rna.php?id=NONHSAT004965	ensembl=ENST00000529033
CUST_83471_PI429545395	0.000754	2.06921	up	9.0091	8.80692	8.96757	7.78084	7.78683	8.06868	P	P	P	P	P	P				ncRNA	FALSE	TCCCAGCAACATGTAGAAAGCAAAGTGCATGCTTCATTCTAAGGTTGTTGTCTAAATGTT	lincRNA	chr7	6439454	6442151	+	NONHSAG046880					NONHSAG046880	humanseq48890	NONCODE v4	NONHSAG046880	http://noncode.org/show_gene.php?id=NONHSAG046880	NONHSAT118996; NONHSAT118997
CUST_39936_PI429545388	0.000135	2.5828	up	9.67829	9.96991	9.87423	8.49366	8.39298	8.52899	P	P	P	P	P	P				ncRNA	FALSE	CATCTCCACTCGTTTCACAGGCGCCACTGGCAGAGCATTTCTTTTTAACAAGGTAGTTAA	lincRNA	chr2	30370822	30381613	+	NONHSAT069890					NONHSAT069890	humanseq34233	NONCODE v4	NONHSAT069890	http://noncode.org/show_rna.php?id=NONHSAT069890	ensembl=ENST00000492439
CUST_5474_PI429545399	0.00889049	2.72494	up	13.9232	14.937	14.2659	12.8417	12.9021	13.0436	P	P	P	P	P	P				ncRNA	FALSE	ATCCCCAAGTCTGTGACACCAGCACGCATTGTTGAGAACATTCAGGTCTTTGACTTTAAA	lincRNA	chr7	134222364	134226160	+	NONHSAT123465					NONHSAT123465	humanseq50590	NONCODE v4	NONHSAT123465	http://noncode.org/show_rna.php?id=NONHSAT123465	ensembl=ENST00000496435
CUST_73267_PI429545380	0.0271075	2.2935	down	8.29838	7.15559	7.92134	8.88069	8.89277	9.1945	P	P	P	P	P	P		RP11-435D7.3-001	RP11-435D7.3-001	ncRNA	FALSE	ATCTTCATGGTCTTCCAGTGCCAGATCATTACCAGAGTCACTGTGTTCATCCTACAAAAT	antisense	chr1	36204990	36209177	+	ENST00000373226					ENST00000373226	humanseq17404	Ensembl	ENST00000373226	http://www.ensembl.org/Homo_sapiens/Transcript/Summary?t=ENST00000373226	ENSG00000232335
CUST_77971_PI429545399	0.000241	2.55471	up	7.89275	7.6467	7.71563	6.29145	6.55619	6.34796	P	P	P	P	P	P				ncRNA	FALSE	TTGGGTTCAGACACACTGTTCTAGGCTTCTGTAGGGGACCTTGTGATCTGCCGTGCCCCT	lincRNA	chr10	73059930	73062635	+	NONHSAT013879					NONHSAT013879	humanseq58392	NONCODE v4	NONHSAT013879	http://noncode.org/show_rna.php?id=NONHSAT013879	PMID:22140575=mixed_Pred5673;PMID:22140575=brain_Pred4593
CUST_76714_PI429545399	0.000446	2.64481	down	6.50727	6.23711	6.14528	7.76834	7.54929	7.78152	P	P	P	P	P	P				ncRNA	FALSE	TCTGCACCAACTACAACAGTGTATGCTCCAAGTTCCGTAAGGAAATCAAATCAAAATCTG	lincRNA	chr10	62630932	62634801	-	NONHSAG005990					NONHSAG005990	humanseq58250	NONCODE v4	NONHSAG005990	http://noncode.org/show_gene.php?id=NONHSAG005990	NONHSAT013552; NONHSAT013553; NONHSAT013554
CUST_13432_PI429545384	2.64e-05	6.03387	up	9.63756	9.3424	9.53842	7.05769	6.90699	6.77444	P	P	P	P	P	P		RP11-163N6.2-003	RP11-163N6.2-003	ncRNA	FALSE	AATATGTATGGGGATCCTTTATGTGAACAATCCACCCAGGGTAGAATGGGGCTTTTGACA	lincRNA	chr8	61317238	61326489	-	ENST00000531654					ENST00000531654	humanseq21377	Ensembl	ENST00000531654	http://www.ensembl.org/Homo_sapiens/Transcript/Summary?t=ENST00000531654	ENSG00000251396
CUST_81164_PI429545410	0.0113648	2.86144	down	4.29452	4.44176	4.77169	6.5012	6.12031	5.43668	A	A	P	P	P	P		SERPINA13P	Homo sapiens serpin peptidase inhibitor, clade A (alpha-1 antiproteinase, antitrypsin), member 13, pseudogene (SERPINA13P), non-coding RNA	ncRNA	FALSE	AGAGAACTCGATTTCCACTTCCCCAAATTTTCCATTTCTAGAACCTGCAGACTGGAGATG	non-coding RNA	chr14	95107061	95113331	+	NR_015340.1					NR_015340.1	humanseq88271	RefSeq	NR_015340.1	http://www.ncbi.nlm.nih.gov/nuccore/NR_015340.1	gi|167466227
CUST_66212_PI429545376	0.00123517	2.08396	up	8.30523	8.58382	8.43376	7.22239	7.3505	7.57196	P	P	P	P	P	P		linc-BUB1-2	linc-BUB1-2	ncRNA	FALSE	AATCACCTTTGTAGCCACCAGTGGATTTTGCTCATCAGTATTTTTCAGGCAATTGATACT	lincRNA	chr2	111953742	112253382	-	TCONS_l2_00014790					TCONS_l2_00014790	humanseq7042	broadlincRNA	TCONS_l2_00014790	http://www.broadinstitute.org/genome_bio/human_lincrnas/?q=TUCP_transcripts_catalog	XLOC_l2_008203
CUST_27683_PI429545402	6.8e-05	2.99362	down	7.95541	7.73915	7.68432	9.42267	9.29355	9.40832	P	P	P	P	P	P				ncRNA	FALSE	TGTGCATATATACAACGAGGAGCTGTTTATGCGGAAAACTGCATTTTAGCTGCCTTCAGT	lincRNA	chr12	10312266	10313160	-	NONHSAT026866					NONHSAT026866	humanseq62876	NONCODE v4	NONHSAT026866	http://noncode.org/show_rna.php?id=NONHSAT026866	ensembl=ENST00000536989
CUST_23219_PI429545406	0.00155927	7.87922	up	5.78869	5.35358	4.7255	2.08122	2.06871	2.78369	P	P	P	A	A	A				ncRNA	FALSE	TTTCCTGGGCATTTATGTACAAATTGTAATAAAATTGGGTTCTTACTGCATACGCTGCTT	lincRNA	chr17	180981	183256	+	NONHSAT144689					NONHSAT144689	humanseq72419	NONCODE v4	NONHSAT144689	http://noncode.org/show_rna.php?id=NONHSAT144689	TO BE PUBLISHED=TCONS_00015192;ensembl=ENST00000573601
CUST_62690_PI429545388	0.0102572	2.13885	down	5.45859	5.09901	5.61746	6.44761	6.82673	6.19123	P	P	P	P	P	P				ncRNA	FALSE	ACTGCTTCAGAGACTGCTTCTCCCAGTCCACATATTCCTGATGGAACTGTCAATCATAGT	lincRNA	chr2	211044348	211051884	+	NONHSAT076672					NONHSAT076672	humanseq36674	NONCODE v4	NONHSAT076672	http://noncode.org/show_rna.php?id=NONHSAT076672	PMID:23818866=FPKM1_group_18220_transcr
CUST_81363_PI429545395	6.93e-05	4.02547	up	7.41947	7.76895	7.74637	5.68738	5.57282	5.64712	P	P	P	P	P	P				ncRNA	FALSE	CTATCACAGGCGTCTATAGGCTGTAAAGTGAAGAAAAGGCTTCCTGACTCTTCTCTTTGT	lincRNA	chr7	143510427	143533763	-	NONHSAT123887					NONHSAT123887	humanseq48673	NONCODE v4	NONHSAT123887	http://noncode.org/show_rna.php?id=NONHSAT123887	ensembl=ENST00000463346
CUST_82170_PI429545395	0.0164818	2.15024	up	7.92225	8.73117	8.02402	7.33193	6.95025	7.08178	P	P	P	P	P	P				ncRNA	FALSE	AGCCGGAAGTTTGTGCTGACAGAACGAGAGGGTGCTCTGAAGTATTTCAACAGAAATGAT	lincRNA	chr7	943823	994986	-	NONHSAT118672					NONHSAT118672	humanseq48754	NONCODE v4	NONHSAT118672	http://noncode.org/show_rna.php?id=NONHSAT118672	ensembl=ENST00000477906
CUST_31683_PI429545410	1.09e-05	2.02408	up	10.8266	10.7733	10.7789	9.83411	9.71853	9.77439	P	P	P	P	P	P		P4HA1	PREDICTED: Homo sapiens prolyl 4-hydroxylase, alpha polypeptide I (P4HA1), transcript variant X2, misc_RNA	ncRNA	FALSE	GTTTACAATTGACTAACACTCCATGATTGATTCAGTCATGAACCTCATCCCATGTTTCAT	misc_RNA					XR_246091.1					XR_246091.1	humanseq83283	RefSeq	XR_246091.1	http://www.ncbi.nlm.nih.gov/nuccore/XR_246091.1	gi|530393772
CUST_45182_PI429545395	0.00292811	2.62247	down	5.48551	5.06661	4.7964	6.62634	6.36309	6.53186	P	P	P	P	P	P				ncRNA	FALSE	GGAGAGTGGGTTCTCAATACGGTACCAAAGATATAATCACCTAGGTTTACAAATATTTTT	lincRNA	chr5	149493404	149494521	-	NONHSAT104538					NONHSAT104538	humanseq44801	NONCODE v4	NONHSAT104538	http://noncode.org/show_rna.php?id=NONHSAT104538	ensembl=ENST00000520851
CUST_60782_PI429545395	0.0152256	2.28545	down	5.08811	5.67785	4.74926	6.56935	6.33367	6.18963	P	P	A	P	P	P				ncRNA	FALSE	CATATTAGTTTTTATGTAAGCATACCTGGCTTCCAACTCTGCGGCAGAAACCGCAAACGT	lincRNA	chr6	27198176	27198434	+	NONHSAT108350					NONHSAT108350	humanseq46478	NONCODE v4	NONHSAT108350	http://noncode.org/show_rna.php?id=NONHSAT108350	PMID:23818866=FPKM1_group_27399_transcr
CUST_50797_PI429545395	0.00673522	2.16711	up	9.15617	9.0923	8.51542	7.94762	7.70292	7.76603	P	P	P	P	P	P				ncRNA	FALSE	TGCGTGTTCGGTCCCTGGTCTGTAAACCTGTGCAATATGGAATATATCTTTTTATTTTTT		chr6	3271661	3281933	+	NONHSAT107048					NONHSAT107048	humanseq45400	NONCODE v4	NONHSAT107048	http://noncode.org/show_rna.php?id=NONHSAT107048
CUST_81827_PI429545376	0.0469334	2.33812	up	5.06089	5.37977	4.82879	4.54531	3.89126	3.15684	P	P	P	A	A	A		linc-IFT74-7	linc-IFT74-7	ncRNA	FALSE	CTCCATATGTCCCACATTCATTCTTCAGAATAACTTGGGCAAGTTCTCATGGTGAAAGTA	lincRNA	chr9	22646198	22876785	+	TCONS_l2_00029687					TCONS_l2_00029687	humanseq8676	broadlincRNA	TCONS_l2_00029687	http://www.broadinstitute.org/genome_bio/human_lincrnas/?q=TUCP_transcripts_catalog	XLOC_l2_014721
CUST_50053_PI429545388	0.00426793	2.12236	up	5.35013	5.56456	5.84032	4.65213	4.26311	4.58277	P	P	P	A	P	P				ncRNA	FALSE	GCAATTCTCTGATGACCTTGATATGGTAGAACGCTGTGTATTTCAAGAGTAAGCTCTCGT	lincRNA	chr2	99758412	99763953	+	NONHSAT072734					NONHSAT072734	humanseq35325	NONCODE v4	NONHSAT072734	http://noncode.org/show_rna.php?id=NONHSAT072734	ensembl=ENST00000496794
CUST_87082_PI429545380	0.0165152	4.56462	up	11.1139	9.68202	9.70459	7.72146	8.54082	7.66673	P	P	P	P	P	P		AC009950.2-002	AC009950.2-002	ncRNA	FALSE	GTGTCACTGTTAAGTGTGGGCTCTCTTTTCCCTGTCTGAGCTGCTGGGAGCACAAAGGAA	antisense	chr2	231036815	231038539	+	ENST00000594622					ENST00000594622	humanseq18812	Ensembl	ENST00000594622	http://www.ensembl.org/Homo_sapiens/Transcript/Summary?t=ENST00000594622	ENSG00000225963
CUST_37292_PI429545380	0.00336927	2.22696	up	5.44933	5.20735	5.53631	4.40658	3.92885	4.39234	P	P	P	A	A	P		FR029761	Putative conserved noncoding region (EvoFold)	ncRNA	FALSE	TCCGGCCTCAATACTGATTAGCCATCTCGACAGTGAATAGTTCAAGGCATTTTCAAACTT	nc_conserved_region	chr10	77164905	77165162	-	FR029761					FR029761	humanseq13774	frnadb v3.4	FR029761	http://www.ncrna.org/frnadb/detail.html?i_name=FR029761	EVF29967 RNAdb v2.0
CUST_56110_PI429545384	0.00114088	2.48304	up	12.9335	13.2652	12.7902	11.5425	11.7399	11.7701	P	P	P	P	P	P		C17orf76-AS1-020	C17orf76-AS1-020	ncRNA	FALSE	CCAGGAGCCTGCCATGAGGTTTTGAGAACAGAGTGCTGTTTTAGAGCTGGCAGCAGCATC	processed_transcript	chr17	16342351	16381992	+	ENST00000580770					ENST00000580770	humanseq25716	Ensembl	ENST00000580770	http://www.ensembl.org/Homo_sapiens/Transcript/Summary?t=ENST00000580770	ENSG00000175061
CUST_27191_PI429545395	4.26e-05	3.17236	down	5.88571	6.10425	5.82891	7.56543	7.63217	7.61794	P	P	P	P	P	P				ncRNA	FALSE	GCAAGTAAGCCTGCTGTCAATGGAGGAGGACATTGATACCCGCAAAATCAACAACAGTTT	lincRNA	chr5	146080648	146464347	-	NONHSAT104414					NONHSAT104414	humanseq42890	NONCODE v4	NONHSAT104414	http://noncode.org/show_rna.php?id=NONHSAT104414	ensembl=ENST00000509721
CUST_50117_PI429545399	0.000418	2.5213	up	4.88285	5.23594	4.91766	3.77088	3.67028	3.59279	P	P	P	A	A	A				ncRNA	FALSE	GTGATTATATACATTCTCTGAAGTTGCTAAATGTCCTTGAAGAATACATCACAGACGAGC	lincRNA	chrX	8993146	9132680	-	NONHSAG053992					NONHSAG053992	humanseq55340	NONCODE v4	NONHSAG053992	http://noncode.org/show_gene.php?id=NONHSAG053992	NONHSAT136204; NONHSAT136205
CUST_64056_PI429545380	0.0315782	2.10935	up	6.24984	7.04457	5.93445	5.34229	5.38637	5.26981	P	P	P	P	P	P		FR403355	Putative conserved noncoding region (RNAz)	ncRNA	FALSE	TAAGCCCGGGTGGCAACTCTGGTTTAAATACCATTTCATGCCTGATAAAATTTCATTAGG	nc_conserved_region	chr7	92644681	92644911	+	FR403355					FR403355	humanseq16470	frnadb v3.4	FR403355	http://www.ncrna.org/frnadb/detail.html?i_name=FR403355	RNZ31333 RNAdb v2.0
CUST_38765_PI429545406	0.000442	2.56092	down	5.26423	5.48005	5.04365	6.58918	6.61271	6.65603	P	P	P	P	P	P				ncRNA	FALSE	GATCTGCGTCTGCGACAACGGCAAGGTGTTGTGCGATGACGTGATCTGTGACGAGACCAA	lincRNA	chr17	48276638	48278993	-	NONHSAT054618					NONHSAT054618	humanseq74037	NONCODE v4	NONHSAT054618	http://noncode.org/show_rna.php?id=NONHSAT054618	ensembl=ENST00000474644
CUST_43787_PI429545406	0.00100787	2.28511	down	5.26129	5.48101	5.398	6.78383	6.3575	6.57578	P	P	P	P	P	P				ncRNA	FALSE	TGATGGAGCGCGCTCTGCTCAGTGATGAGAGAGTCCTGAAGGAAATCCAGAGCACACTGG	lincRNA	chr17	73569657	73571202	+	NONHSAT055910					NONHSAT055910	humanseq74562	NONCODE v4	NONHSAT055910	http://noncode.org/show_rna.php?id=NONHSAT055910	ensembl=ENST00000582393
CUST_12551_PI429545399	0.000822	3.9334	up	7.48113	7.55512	7.43444	5.91245	5.45734	5.17356	P	P	P	P	P	P				ncRNA	FALSE	CCAAAGAGGCTGGAAGGAATATAAAATGGTTGTATTTAAAAGGTCACACTGGGACAGCAG	lincRNA	chr8	108263754	108334217	-	NONHSAT128259					NONHSAT128259	humanseq51332	NONCODE v4	NONHSAT128259	http://noncode.org/show_rna.php?id=NONHSAT128259	ensembl=ENST00000518386
CUST_74157_PI429545380	0.0182458	6.18323	up	4.53313	5.146	6.79764	3.01165	2.70478	2.87525	P	P	P	A	A	A		RP4-794H19.1-002	RP4-794H19.1-002	ncRNA	FALSE	AGACATCAGAATGCCTTTCTCTGAGTCACAGTCTGTATCTTCTAGAAAAGGCTGTCCATC	lincRNA	chr1	59361517	59362375	-	ENST00000427292					ENST00000427292	humanseq17494	Ensembl	ENST00000427292	http://www.ensembl.org/Homo_sapiens/Transcript/Summary?t=ENST00000427292	ENSG00000232453
CUST_78044_PI429545410	0.00744903	2.2824	up	10.3718	9.76563	10.3504	8.72927	9.00959	9.17733	P	P	P	P	P	P		GOLGA8A	Homo sapiens golgin A8 family, member A (GOLGA8A), transcript variant 2, non-coding RNA	ncRNA	FALSE	GAGTGAAATACGTTTTTGTACCTCTCATTTTCAGTCAGGGACATACTTTGTGCAATATTT	non-coding RNA	chr15	34671269	34729667	-	NR_027409.1					NR_027409.1	humanseq87957	RefSeq	NR_027409.1	http://www.ncbi.nlm.nih.gov/nuccore/NR_027409.1	gi|225703129
CUST_9446_PI429545384	0.0294606	2.11339	down	5.25763	5.71183	5.25069	6.8722	6.66242	5.92421	P	P	P	P	P	P		AC004112.4-001	AC004112.4-001	ncRNA	FALSE	ATGTCATTGTGGGATGGTCAATACACATGCCTATCCTCTCTCCAGATGCAGATGCTAAGA	antisense	chr7	111968244	112049678	-	ENST00000431064					ENST00000431064	humanseq20966	Ensembl	ENST00000431064	http://www.ensembl.org/Homo_sapiens/Transcript/Summary?t=ENST00000431064	ENSG00000226851
CUST_35843_PI429545410	0.00902172	5.62758	up	5.61784	6.01553	6.46116	2.83656	4.42001	3.36042	P	P	P	A	P	A		LOC101928585	PREDICTED: Homo sapiens uncharacterized LOC101928585 (LOC101928585), misc_RNA	ncRNA	FALSE	ATGCAGCCATTGAGTCCTCTATTTTTCTTCCTTAAATCTCCAGAATCTGCTGACAGTTTT	misc_RNA					XR_248851.1					XR_248851.1	humanseq83702	RefSeq	XR_248851.1	http://www.ncbi.nlm.nih.gov/nuccore/XR_248851.1	gi|530357247
CUST_44610_PI429545384	0.00136701	2.37147	down	5.85925	5.43444	5.72205	6.76689	6.89345	7.09274	P	P	P	P	P	P		CTD-2033D15.1-001	CTD-2033D15.1-001	ncRNA	FALSE	TAAGTGAAAGTGAATCAGTATGATCGTACCTAATGAAACCCGTCTTTGGCCTGTGGCTGA	antisense	chr15	39885781	39886432	-	ENST00000560769					ENST00000560769	humanseq24539	Ensembl	ENST00000560769	http://www.ensembl.org/Homo_sapiens/Transcript/Summary?t=ENST00000560769	ENSG00000259279
CUST_83644_PI429545384	0.000835	2.69345	up	6.57076	6.77465	6.45138	5.40327	5.13941	4.96573	P	P	P	P	P	P				ncRNA	FALSE	ATGGCCACATTGGGACAGAAGCCTGTCATACATACAGTTCTGAAGAGAAAAGTTTATTCT	lincRNA	chr1	244624678	244715968	+	NONHSAG004859					NONHSAG004859	humanseq28573	NONCODE v4	NONHSAG004859	http://noncode.org/show_gene.php?id=NONHSAG004859	NONHSAT010641; NONHSAT010642; NONHSAT010643
CUST_53140_PI429545402	0.0136005	2.17771	up	6.07941	6.94747	6.40823	5.41665	5.18845	5.46158	P	P	P	P	P	P				ncRNA	FALSE	CCTTTGTCCATTGCTGAGAGATTATGGTGACATGGATGTTGTTTTTCGAAATGTTAAAAA	lincRNA	chr13	45008851	45010562	-	NONHSAT033511					NONHSAT033511	humanseq65562	NONCODE v4	NONHSAT033511	http://noncode.org/show_rna.php?id=NONHSAT033511	ensembl=ENST00000496838
CUST_44965_PI429545410	0.00195487	2.57802	up	9.72434	9.73566	10.1362	8.25776	8.52601	8.71362	P	P	P	P	P	P		GOLGA8S	PREDICTED: Homo sapiens golgin A8 family, member S (GOLGA8S), transcript variant X2, misc_RNA	ncRNA	FALSE	GCCAAGAAGAAGGAGATAAACATCACCATCATCAAACAGCTGCTCAAGAAATTTTTAAAT	misc_RNA					XR_253339.1					XR_253339.1	humanseq84626	RefSeq	XR_253339.1	http://www.ncbi.nlm.nih.gov/nuccore/XR_253339.1	gi|530437446
CUST_56362_PI429545395	0.00147822	2.52243	up	8.31341	7.81204	8.04807	6.58581	6.68452	6.89875	P	P	P	P	P	P				ncRNA	FALSE	TCACCTTTACAAAGGCCTTTCTTTAGATCTGTGCAGCCTTTGCGTGCCAAACTTGTGAAA	lincRNA	chr6	3269986	3274708	-	NONHSAG042756					NONHSAG042756	humanseq45994	NONCODE v4	NONHSAG042756	http://noncode.org/show_gene.php?id=NONHSAG042756	NONHSAT107047; NONHSAT107049
CUST_34666_PI429545402	5.01e-05	2.5112	up	11.2634	11.4726	11.2916	9.96383	10.0137	10.0649	P	P	P	P	P	P				ncRNA	FALSE	CAACCTTAGCTTCTGCCTCAATGCTTCTGGAAAACACGTTGCTGACTCCATTGTTTCACA	lincRNA	chr12	54797416	54798413	-	NONHSAG011295					NONHSAG011295	humanseq63601	NONCODE v4	NONHSAG011295	http://noncode.org/show_gene.php?id=NONHSAG011295	NONHSAT028626; NONHSAT028627
CUST_65828_PI429545406	0.000592	3.3058	up	9.05624	9.56982	9.0364	7.50674	7.50372	7.477	P	P	P	P	P	P				ncRNA	FALSE	CGTGACACGACCGCTGCGGCGTCAGCTCAGCCTTGCAAGACCCCAGGCGCCCGCGCTGCA	lincRNA	chr19	18497729	18499294	+	NONHSAT062966					NONHSAT062966	humanseq76893	NONCODE v4	NONHSAT062966	http://noncode.org/show_rna.php?id=NONHSAT062966	ensembl=ENST00000594925
CUST_90888_PI429545376	0.0020307	2.54039	up	9.59538	9.12847	9.50852	7.86496	8.04594	8.28631	P	P	P	P	P	P		linc-ARHGAP11A-2	linc-ARHGAP11A-2	ncRNA	FALSE	GAAGAACACCATCAAATCTTTGAAACAACAGAAGAAACAAGTGGAACATCAGCTGGAAGA	lincRNA	chr15	32828908	32891814	+	TCONS_l2_00008542					TCONS_l2_00008542	humanseq9619	broadlincRNA	TCONS_l2_00008542	http://www.broadinstitute.org/genome_bio/human_lincrnas/?q=TUCP_transcripts_catalog	XLOC_l2_004611
CUST_51323_PI429545380	0.00224237	3.64853	up	8.30055	9.12238	8.38685	6.82102	6.77509	6.61172	P	P	P	P	P	P		FR256222	Putative conserved noncoding region (RNAz)	ncRNA	FALSE	CTTTTCAACAAGATCCCTTAGGCCCAGGCTCCTAAAAACTGTGTAATAAATTTACCATCA	nc_conserved_region	chr5	81122105	81122326	+	FR256222					FR256222	humanseq15186	frnadb v3.4	FR256222	http://www.ncrna.org/frnadb/detail.html?i_name=FR256222	RNZ27044 RNAdb v2.0
CUST_53193_PI429545380	0.00491039	2.40376	up	7.46517	7.06407	7.43501	5.78186	5.98007	6.40644	P	P	P	P	P	P		FR392706	Putative conserved noncoding region (RNAz)	ncRNA	FALSE	GCTTTTTCAGGAATGGTTCCCATTGCCGGAAAGTGGGTGTTAATTTGTGCCTTGGCTATT	nc_conserved_region	chr15	71807945	71808218	+	FR392706					FR392706	humanseq15376	frnadb v3.4	FR392706	http://www.ncrna.org/frnadb/detail.html?i_name=FR392706	RNZ12852 RNAdb v2.0
CUST_49217_PI429545399	0.0083499	3.58515	down	4.11524	3.91687	2.89057	5.48915	5.44895	5.51068	A	A	A	P	P	P				ncRNA	FALSE	ATCCTGCTCTATGACAGCGACGCCAAGACAGACACGCTGCAGATCGAGGACTTTCTGGAG		chr9	139889136	139890155	-	NONHSAT135648					NONHSAT135648	humanseq55246	NONCODE v4	NONHSAT135648	http://noncode.org/show_rna.php?id=NONHSAT135648
CUST_88872_PI429545395	0.00105624	3.74437	up	6.53018	6.80844	6.96152	4.82757	5.19913	4.55926	P	P	P	A	P	P				ncRNA	FALSE	ATAAACTTTGGCATTGTGTTTAGCACACAAAAGACCCTGTTAAATGTGAGCCACTGTTTG	lincRNA	chr7	50795489	50815361	-	NONHSAT120569					NONHSAT120569	humanseq49463	NONCODE v4	NONHSAT120569	http://noncode.org/show_rna.php?id=NONHSAT120569	ensembl=ENST00000465602
CUST_53295_PI429545410	0.0428055	2.2035	up	12.0553	13.0786	12.9316	11.1127	11.6947	11.8388	P	P	P	P	P	P		HLA-G	PREDICTED: Homo sapiens major histocompatibility complex, class I, G (HLA-G), transcript variant X5, misc_RNA	ncRNA	FALSE	GGATGTCTCCGTCTCTGTCTCAAATTTGTGGTCCACTGAGCTATAACTTACTTCTGTATT	misc_RNA					XR_247370.1					XR_247370.1	humanseq85468	RefSeq	XR_247370.1	http://www.ncbi.nlm.nih.gov/nuccore/XR_247370.1	gi|530428674
CUST_70120_PI429545380	0.00255809	2.22366	up	6.34408	6.16211	6.48618	5.39186	4.90455	5.23716	P	P	P	P	P	P		FR305685		ncRNA	FALSE	GCAGACTGCCTGTTTCCATTTAGGGGAATGAGATGCTCTTTCATAAATGATACCAAGTGC	antisense_RNA	chr16	74339636	74341668	-	FR305685					FR305685	humanseq17085	frnadb v3.4	FR305685	http://www.ncrna.org/frnadb/detail.html?i_name=FR305685	ASO1757 RNAdb v2.0
CUST_5179_PI429545388	0.0136488	3.37902	up	5.52746	5.5743	5.30127	4.28091	2.91738	3.93493	P	P	P	A	A	P				ncRNA	FALSE	CTCGGGTTTTGTAGGGAAACATGAACTTTCGGGGGAATTGCCTGGACCAGCGAGCAACAT		chr1	94486051	94487636	+	NONHSAT004567					NONHSAT004567	humanseq30557	NONCODE v4	NONHSAT004567	http://noncode.org/show_rna.php?id=NONHSAT004567
CUST_73127_PI429545380	0.0445533	2.03274	up	6.74258	5.90308	5.99257	4.78427	5.19043	5.59325	P	P	P	A	P	P		RP11-84A19.4-001	RP11-84A19.4-001	ncRNA	FALSE	AGGCCTAGCTACTTACCTATATATTTCAGTTTCTTCCTGAAAATGGTTCCGTAGTCATTA	lincRNA	chr1	32317514	32387442	-	ENST00000602889					ENST00000602889	humanseq17390	Ensembl	ENST00000602889	http://www.ensembl.org/Homo_sapiens/Transcript/Summary?t=ENST00000602889	ENSG00000269967
CUST_78429_PI429545380	0.0374342	2.23994	down	3.76829	5.02043	4.28171	5.73865	5.41124	5.41091	A	P	A	P	P	P		RP11-565N2.2-001	RP11-565N2.2-001	ncRNA	FALSE	AGAGCTCATAAAAGATGTGTGTGCTGTCGCATCTATGTGAAGTATTTCCATGACCCGAGC	lincRNA	chr1	208800086	208801430	-	ENST00000567538					ENST00000567538	humanseq17932	Ensembl	ENST00000567538	http://www.ensembl.org/Homo_sapiens/Transcript/Summary?t=ENST00000567538	ENSG00000259815
CUST_28939_PI429545399	0.0244725	2.00839	up	10.6443	11.4354	10.5453	9.77535	9.94117	9.89041	P	P	P	P	P	P				ncRNA	FALSE	GAGATGAAGTGGACTGAGTAGAACTGGAGGACAGGAGTCGACGTGAGTTCCTGGGAGTCT	lincRNA	chr8	143751726	143764145	+	NONHSAG051449					NONHSAG051449	humanseq53079	NONCODE v4	NONHSAG051449	http://noncode.org/show_gene.php?id=NONHSAG051449	NONHSAT129470; NONHSAT129469
CUST_5161_PI429545406	0.033339	2.02339	up	6.566	6.47454	6.76554	5.02761	5.64013	6.08802	P	P	P	P	P	P				ncRNA	FALSE	TGGACATGAGTTGCTCAGGTCTTTTCAGCCGTTCATTCTTCTACAACAGAATTGCATTAT	lincRNA	chr16	2709057	2723405	-	NONHSAT147817					NONHSAT147817	humanseq70525	NONCODE v4	NONHSAT147817	http://noncode.org/show_rna.php?id=NONHSAT147817	TO BE PUBLISHED=TCONS_00014498
CUST_94122_PI429545384	0.0137378	2.8275	up	5.2857	5.60416	5.53475	3.2939	4.23371	4.39843	P	P	P	A	P	P				ncRNA	FALSE	TACATATGCGGTAGCTGTGGCAGCTGGCATCAGTGTGGCAGCTGCCTTCTTACTACCCTG	lincRNA	chr1	40433154	40434345	+	NONHSAT002617					NONHSAT002617	humanseq29697	NONCODE v4	NONHSAT002617	http://noncode.org/show_rna.php?id=NONHSAT002617	ensembl=ENST00000459917
CUST_90858_PI429545376	0.00117964	3.08977	up	7.36836	7.75896	7.97373	5.90035	6.14044	6.17777	P	P	P	P	P	P		linc-ARHGAP11A-2	linc-ARHGAP11A-2	ncRNA	FALSE	GGGGCAATAGAGGGTAATTCTTAAGATTGTGGATGGACTGCTGGGTACTGGTTAAGAATT	lincRNA	chr15	32828908	32891814	+	TCONS_l2_00008540					TCONS_l2_00008540	humanseq9616	broadlincRNA	TCONS_l2_00008540	http://www.broadinstitute.org/genome_bio/human_lincrnas/?q=TUCP_transcripts_catalog	XLOC_l2_004611
CUST_22268_PI429545402	0.00466583	6.01325	up	6.1997	7.35608	7.46465	4.79947	4.09758	4.35895	P	P	P	A	A	P				ncRNA	FALSE	AGATTGCACACCAACAAGTAAAGAACTTGTGAGACTCAGCTAGTACTATGGTGATCAAAA	lincRNA	chr12	29578857	29640421	+	NONHSAT027492					NONHSAT027492	humanseq62320	NONCODE v4	NONHSAT027492	http://noncode.org/show_rna.php?id=NONHSAT027492	ensembl=ENST00000549411
CUST_204_PI429545384	8.36e-06	2.62382	up	11.5093	11.4531	11.4069	10.0352	10.0196	10.1396	P	P	P	P	P	P		EPB41L4A-AS1-002	EPB41L4A-AS1-002	ncRNA	FALSE	GGGAGTTCTCCAGATAAGCCTGGTTTTATTTTCGTCAGTGAAAAGGCCTTACCGTATAAC	lincRNA	chr5	111496226	111497999	+	ENST00000427306					ENST00000427306	humanseq20021	Ensembl	ENST00000427306	http://www.ensembl.org/Homo_sapiens/Transcript/Summary?t=ENST00000427306	ENSG00000224032
CUST_82044_PI429545384	0.00639702	3.57493	up	6.48414	6.3927	6.39466	3.94856	5.15663	4.65257	P	P	P	A	P	P				ncRNA	FALSE	TGATTAGAGCAGGATTGAAGGTATTGTGACCTGCTACTGAATAGCGGACAAAAGCTCTAG	lincRNA	chr1	155916646	155976861	-	NONHSAG003094					NONHSAG003094	humanseq28411	NONCODE v4	NONHSAG003094	http://noncode.org/show_gene.php?id=NONHSAG003094	NONHSAT006784; NONHSAT006785; NONHSAT006786; NONHSAT006787; NONHSAT006788; NONHSAT006789; NONHSAT006790; NONHSAT006792
CUST_21149_PI429545406	0.0219633	3.11647	up	5.60126	5.92876	5.5263	4.77371	4.08814	3.27474	P	P	P	A	A	A				ncRNA	FALSE	CCCACATCTGGGCGGGGCCAGCGCTGCTGAAGACTACTTTTTTCTGTTACAAAAAAGTGG	lincRNA	chr16	90107059	90108062	+	NONHSAT144640					NONHSAT144640	humanseq72211	NONCODE v4	NONHSAT144640	http://noncode.org/show_rna.php?id=NONHSAT144640	PMID:22140575=mixed_Pred19784;PMID:22140575=brain_Pred16391
CUST_38367_PI429545388	0.0111969	3.06682	up	7.85942	8.57806	7.50298	6.03824	6.65163	6.40036	P	P	P	P	P	P				ncRNA	FALSE	CTCTCCTTGGAGTATTTTTGATCTCATGCAGCCACCTTTATGATAGATGAATCATTCCTA		chr2	23094501	23167213	-	NONHSAT069521					NONHSAT069521	humanseq34070	NONCODE v4	NONHSAT069521	http://noncode.org/show_rna.php?id=NONHSAT069521
CUST_39925_PI429545388	0.000516	2.34759	up	7.41011	7.5816	7.51292	6.31938	6.0608	6.43092	P	P	P	P	P	P				ncRNA	FALSE	ATTAGTTTTTAGAACTTCAGCCATAAAAATGGGCAGAATTTTCCTTGATCATATCGGTGG	lincRNA	chr2	30369827	30381647	+	NONHSAG027383					NONHSAG027383	humanseq34232	NONCODE v4	NONHSAG027383	http://noncode.org/show_gene.php?id=NONHSAG027383	NONHSAT069887; NONHSAT069888; NONHSAT069889; NONHSAT069890
CUST_70946_PI429545402	0.0321028	2.54017	down	3.53594	4.64747	4.59837	5.45769	5.3468	6.01207	A	A	A	P	P	P				ncRNA	FALSE	TTTTAGTACTGTTTGATTTGGCATGAGCCATCCATGGGGACTCAGTCTTTCTCGCATCCA	lincRNA	chr14	67778721	67804493	-	NONHSAT037437					NONHSAT037437	humanseq67438	NONCODE v4	NONHSAT037437	http://noncode.org/show_rna.php?id=NONHSAT037437	ensembl=ENST00000553974
CUST_44268_PI429545402	0.00967561	2.46237	up	9.04699	9.99972	9.56544	8.13967	8.2913	8.28103	P	P	P	P	P	P				ncRNA	FALSE	GGAAGTCCAACTACTTCCTTAAGATCATCGTAAGTGCAGGCAACTATTGGATGATTATCC	lincRNA	chr12	120637259	120638898	-	NONHSAT031113					NONHSAT031113	humanseq64613	NONCODE v4	NONHSAT031113	http://noncode.org/show_rna.php?id=NONHSAT031113	ensembl=ENST00000551336
CUST_21881_PI429545380	0.0370935	2.11567	down	3.98381	3.00914	4.06232	4.87629	4.57927	4.84305	A	A	A	P	P	P		FR347970	Putative conserved noncoding region (RNAz)	ncRNA	FALSE	GTTCCAAGGGTCAGGATATCCTGATGCTAAGTACTATTGCAAAATAACTGAACAAAAATA	nc_conserved_region	chr6	136356994	136357194	+	FR347970					FR347970	humanseq12225	frnadb v3.4	FR347970	http://www.ncrna.org/frnadb/detail.html?i_name=FR347970	RNZ30147 RNAdb v2.0
CUST_17179_PI429545388	9.92e-05	4.24848	up	13.6433	13.2644	13.4165	11.2076	11.3915	11.4642	P	P	P	P	P	P				ncRNA	FALSE	CTGTTATCCTAAACTAGGGTTTTTAATGACCACAACAAGCAAGCATGCAGCTTACTGCTT	lincRNA	chr1	173833039	173836248	-	NONHSAT007675					NONHSAT007675	humanseq31832	NONCODE v4	NONHSAT007675	http://noncode.org/show_rna.php?id=NONHSAT007675	TO BE PUBLISHED=TCONS_00003334;ensembl=ENST00000436285
CUST_63988_PI429545406	0.00267613	2.99075	up	7.00863	6.79955	7.06251	5.81698	5.2289	5.08329	P	P	P	P	P	P				ncRNA	FALSE	AATGTGACGGAGCTGGTGAGAGTATCACAGACTCCTGTTGCAACAGCATCAGGGCCCAAC	lincRNA	chr19	13180816	13184833	+	NONHSAT061324					NONHSAT061324	humanseq76696	NONCODE v4	NONHSAT061324	http://noncode.org/show_rna.php?id=NONHSAT061324	ensembl=ENST00000588680
CUST_93286_PI429545402	0.0107667	2.01754	up	6.21842	6.66433	6.03501	5.18525	5.1526	5.54213	P	P	P	P	P	P				ncRNA	FALSE	ACTCAGCAGAATTCTGAAAATGAGGTCACGCTGGATTTTCCAATCCATAGGCCCAAAGTG	lincRNA	chr15	85177511	85182793	+	NONHSAT048002					NONHSAT048002	humanseq69780	NONCODE v4	NONHSAT048002	http://noncode.org/show_rna.php?id=NONHSAT048002	ensembl=ENST00000558508
CUST_87413_PI429545406	0.000359	5.33101	up	7.79963	8.3702	7.83374	5.37648	5.74986	5.634	P	P	P	P	P	P				ncRNA	FALSE	TGTGCATTGTTGGCTGTGTGATGGATGAGAATTGTCAAGCTGGAGAAAAATGTTGCAAGT	lincRNA	chr20	44404055	44420554	-	NONHSAT079981					NONHSAT079981	humanseq79255	NONCODE v4	NONHSAT079981	http://noncode.org/show_rna.php?id=NONHSAT079981	ensembl=ENST00000467679
CUST_13958_PI429545388	0.000319	2.09369	down	7.81421	7.68103	7.65821	8.93992	8.6948	8.71688	P	P	P	P	P	P				ncRNA	FALSE	ATCAGAAGTTTGTGAAGATGGCTACATTGACTTCAGGTGGAGAGAAGCCAAACAAAGACT	lincRNA	chr1	156565871	156571271	-	NONHSAT006895					NONHSAT006895	humanseq31483	NONCODE v4	NONHSAT006895	http://noncode.org/show_rna.php?id=NONHSAT006895	ensembl=ENST00000531129
CUST_88947_PI429545388	0.0362455	3.92858	up	5.35756	5.20527	5.70905	2.2151	4.14855	3.9862	P	P	P	A	A	P				ncRNA	FALSE	AAGAAGAAGGGCCATTCCGCCATTAACAAGATGGTGACCTGAAAATACACCATCAATATT	lincRNA	chr3	140977259	140977621	+	NONHSAT092420					NONHSAT092420	humanseq39437	NONCODE v4	NONHSAT092420	http://noncode.org/show_rna.php?id=NONHSAT092420	ensembl=ENST00000481770
CUST_53903_PI429545376	0.00127411	3.93245	up	8.23849	8.33129	7.80134	6.30688	6.35237	5.78558	P	P	P	P	P	P		linc-C17orf97-2	linc-C17orf97-2	ncRNA	FALSE	TTATGGCACCTCGATGAGGAAACGTGATTGGGCGAGTGTTTCTCACGGCACCTCGATGGG	lincRNA	chr17	56208	56601	+	TCONS_00025791					TCONS_00025791	humanseq5733	broadlincRNA	TCONS_00025791	http://www.broadinstitute.org/genome_bio/human_lincrnas/?q=lincRNA_catalog	XLOC_012065
CUST_64760_PI429545388	0.00949497	3.12214	up	5.85199	6.44212	5.76251	3.82469	4.72967	4.57466	P	P	P	A	P	P				ncRNA	FALSE	CTATAGGGGCTCCAGACTCCAAAAGGTGGAGAAAACTGCATTAGCAATCCACCTAAGAAT		chr2	224078437	224083895	+	NONHSAT077145					NONHSAT077145	humanseq36890	NONCODE v4	NONHSAT077145	http://noncode.org/show_rna.php?id=NONHSAT077145
CUST_22708_PI429545402	0.00920857	2.30968	up	10.5473	11.328	10.6946	9.82308	9.60687	9.51682	P	P	P	P	P	P				ncRNA	FALSE	TACAGGCGCCTGCTGGAGGGCGAGGAGCAGAGGCTATGTGAAGGCATTGGGGCTGTGAAT	lincRNA	chr12	52679696	52709719	-	NONHSAT028360					NONHSAT028360	humanseq62364	NONCODE v4	NONHSAT028360	http://noncode.org/show_rna.php?id=NONHSAT028360	TO BE PUBLISHED=TCONS_00009121
CUST_89918_PI429545399	0.00576614	2.02998	up	7.69113	7.47537	8.11851	6.74657	6.76782	6.70624	P	P	P	P	P	P				ncRNA	FALSE	GACCATCTCAGAGGCCCCGGGATCACCCGAACAGTCCTCCATGTGAATCAATCCCATGAT	lincRNA	chr11	125109958	125237778	+	NONHSAT024944					NONHSAT024944	humanseq59655	NONCODE v4	NONHSAT024944	http://noncode.org/show_rna.php?id=NONHSAT024944	ensembl=ENST00000559794
CUST_35537_PI429545388	0.0314151	2.99531	down	4.54492	3.14771	3.33438	5.06584	5.68456	5.02473	P	A	A	P	P	P				ncRNA	FALSE	CGAGAGCCCTCTGAGGGCAAAGTGGCAGGACACTGCAGAACAGCTTCATGTTCCCAAAAT	lincRNA	chr2	1517204	1546301	+	NONHSAT068641					NONHSAT068641	humanseq33760	NONCODE v4	NONHSAT068641	http://noncode.org/show_rna.php?id=NONHSAT068641	ensembl=ENST00000479902
CUST_64538_PI429545406	0.00227559	2.49868	up	5.64531	5.81832	5.55933	4.51955	4.00377	4.53614	P	P	P	A	A	P				ncRNA	FALSE	AGTGTCTTCCTGGCTACAATGGTGATAACTGTGAGGACGACGTGGACGAGTGTGCCTCCC	lincRNA	chr19	15289748	15290470	-	NONHSAT061459					NONHSAT061459	humanseq76755	NONCODE v4	NONHSAT061459	http://noncode.org/show_rna.php?id=NONHSAT061459	ensembl=ENST00000595045
CUST_32221_PI429545395	0.000145	5.38539	down	3.95682	4.26529	4.00832	6.34351	6.38323	6.79086	A	A	A	P	P	P				ncRNA	FALSE	CTCAATGGGGGTATTCTTCAATGAGACACTTTTACCAGTGACCATATTCTTGCTTGTTGG	lincRNA	chr5	39520509	39524809	+	NONHSAT101131					NONHSAT101131	humanseq43425	NONCODE v4	NONHSAT101131	http://noncode.org/show_rna.php?id=NONHSAT101131	PMID:23818866=FPKM1_group_25258_transcr
CUST_31319_PI429545399	0.00118375	3.65681	up	7.55033	7.45838	7.53015	5.21064	5.74628	5.97018	P	P	P	P	P	P				ncRNA	FALSE	CATGTCAGTGCAATTTCTGGAGGTCAATTGTAGCCCTGAAGTCTCAGAACAATGGCAAAA		chr9	22674480	22767298	+	NONHSAT130443					NONHSAT130443	humanseq53327	NONCODE v4	NONHSAT130443	http://noncode.org/show_rna.php?id=NONHSAT130443
CUST_38002_PI429545380	0.00849908	2.26876	up	10.5083	9.94959	10.3144	8.71316	9.29043	9.22297	P	P	P	P	P	P		FR247920	Putative conserved noncoding region (RNAz)	ncRNA	FALSE	AACAAATTGCCAACATCTTCTGTGCCACCCGACGCGGAGACTTGCAGTTCTAAATGATTA	nc_conserved_region	chr16	4257930	4258149	+	FR247920					FR247920	humanseq13845	frnadb v3.4	FR247920	http://www.ncrna.org/frnadb/detail.html?i_name=FR247920	RNZ13434 RNAdb v2.0
CUST_80096_PI429545388	0.000104	6.81321	up	10.5652	10.56	10.808	7.89344	8.14473	7.59011	P	P	P	P	P	P				ncRNA	FALSE	AAAGGGTTCCAAGGGTTTTGGCCTTCCAACTATTTTTGTGTGTGTGTGAATATGACAGCA	lincRNA	chr3	50648951	50651548	+	NONHSAG035134					NONHSAG035134	humanseq38490	NONCODE v4	NONHSAG035134	http://noncode.org/show_gene.php?id=NONHSAG035134	NONHSAT089850; NONHSAT089851
CUST_21321_PI429545380	0.0393737	2.20694	up	6.83803	6.24834	6.69682	4.8605	5.478	6.01855	P	P	P	A	P	P		FR050697	Putative conserved noncoding region (RNAz)	ncRNA	FALSE	ACTGCCTGGGGTTATAGATTGCTAAATGTAATTATTCAAGCACAGTTGTGTTGACAGGTG	nc_conserved_region	chr18	68164213	68164452	+	FR050697					FR050697	humanseq12169	frnadb v3.4	FR050697	http://www.ncrna.org/frnadb/detail.html?i_name=FR050697	RNZ16967 RNAdb v2.0
CUST_6521_PI429545406	0.00690825	2.13757	up	5.29347	4.81345	5.29071	3.75058	4.17854	4.18059	P	P	P	A	A	P				ncRNA	FALSE	GCAGAGAGGCCTCTTGAGGATGTCCTGCAGCTGCTTCAACACAGCGTGCACCTCGTCGTG		chr16	4851031	4852475	+	NONHSAT148170					NONHSAT148170	humanseq70666	NONCODE v4	NONHSAT148170	http://noncode.org/show_rna.php?id=NONHSAT148170
CUST_67966_PI429545402	0.00112519	2.05332	up	7.25708	7.46769	7.27356	6.44845	6.09573	6.34027	P	P	P	P	P	P				ncRNA	FALSE	GCACCAAGTTCACTGGGAACCAGTCAGACTGATATGTCAAAATTAAGGGTAACTGGTGGA	lincRNA	chr14	50044109	50044512	-	NONHSAT036712					NONHSAT036712	humanseq67124	NONCODE v4	NONHSAT036712	http://noncode.org/show_rna.php?id=NONHSAT036712	ensembl=ENST00000497398
CUST_73790_PI429545376	0.000233	2.86078	up	5.03318	4.90838	5.06403	3.48998	3.67587	3.29052	P	P	P	A	A	A		linc-ZFR-3	linc-ZFR-3	ncRNA	FALSE	GAAAACCAAAGGAATCTTCTTGAATATCAGCACCAGGAAGAGCAGTACAAACTGGAGAAG	lincRNA	chr5	32925744	33298016	-	TCONS_l2_00023705					TCONS_l2_00023705	humanseq7831	broadlincRNA	TCONS_l2_00023705	http://www.broadinstitute.org/genome_bio/human_lincrnas/?q=TUCP_transcripts_catalog	XLOC_l2_011983
CUST_65149_PI429545395	0.044244	3.2012	up	4.85292	5.10606	5.19479	2.23225	3.95939	3.92629	P	P	P	A	A	P				ncRNA	FALSE	GAAATGACCGATTGACTGCTTGGATGAACTCCTGAAGTGTTTCTATGGAGGACAGACCAA	lincRNA	chr6	41978575	42016440	-	NONHSAT112787					NONHSAT112787	humanseq46940	NONCODE v4	NONHSAT112787	http://noncode.org/show_rna.php?id=NONHSAT112787	ensembl=ENST00000512381
CUST_89822_PI429545380	0.00319977	4.99354	up	7.96961	8.65316	7.55874	5.81915	6.0069	5.39527	P	P	P	P	P	P		RP11-325B23.2-001	RP11-325B23.2-001	ncRNA	FALSE	TATAAGGCCCATGACTCCTTTCACATGGAGATTTGCTCTCTACTGCAAAATTAAAAGTGT	lincRNA	chr3	97952495	98176742	+	ENST00000508616					ENST00000508616	humanseq19090	Ensembl	ENST00000508616	http://www.ensembl.org/Homo_sapiens/Transcript/Summary?t=ENST00000508616	ENSG00000251088
CUST_68400_PI429545380	0.0116391	3.40717	down	2.86755	2.13903	3.20982	4.95362	4.4713	4.0972	A	A	A	P	P	P		FR327053	Putative conserved noncoding region (RNAz)	ncRNA	FALSE	TCTCCTTGATAGGTTTCAAATGCACAAGAAAACATTATACCCGTCTATCTGCATTTGAGT	nc_conserved_region	chr2	164462419	164462653	+	FR327053					FR327053	humanseq16911	frnadb v3.4	FR327053	http://www.ncrna.org/frnadb/detail.html?i_name=FR327053	RNZ19705 RNAdb v2.0
CUST_58998_PI429545402	0.00339871	2.7383	up	6.14474	6.02999	6.46141	4.39316	4.82523	5.0579	P	P	P	A	P	P				ncRNA	FALSE	TTTATTGTGTGAAACCACTAGAGCCTGTGGTTGTTAAAACAACCAACTTGAGTAACAAAC		chr13	109864390	109869109	-	NONHSAT035099					NONHSAT035099	humanseq66198	NONCODE v4	NONHSAT035099	http://noncode.org/show_rna.php?id=NONHSAT035099
CUST_74028_PI429545395	0.00663615	2.34725	down	5.26655	5.21013	5.39068	6.26834	6.98328	6.30865	P	P	P	P	P	P				ncRNA	FALSE	TTACTCACCCACAGGGAACTATAAACAAAACCCTGGTTCATAAATAAAAACTGTTTTCTG		chr6	136265388	136282959	+	NONHSAT115106					NONHSAT115106	humanseq47899	NONCODE v4	NONHSAT115106	http://noncode.org/show_rna.php?id=NONHSAT115106
CUST_55984_PI429545406	0.00180392	2.36375	up	8.27404	8.29373	8.43148	6.89399	6.97136	7.41067	P	P	P	P	P	P				ncRNA	FALSE	TGCTTCTTTATAGTCGTCACTGTTTGACACATGGCTTAATCCATCCAGCCTGACAATCAC	lincRNA	chr18	70992176	71021940	+	NONHSAG024146					NONHSAG024146	humanseq75843	NONCODE v4	NONHSAG024146	http://noncode.org/show_gene.php?id=NONHSAG024146	NONHSAT059835; NONHSAT059836; NONHSAT059837; NONHSAT059838
CUST_6937_PI429545388	0.00186408	2.71333	down	5.31361	5.61341	5.02066	6.65772	6.65883	6.95133	P	P	P	P	P	P				ncRNA	FALSE	CTGACTACCATGCTATCGTCAGCAGCTGTGTGGCTGGGATCCAGAGACTACTTACGTGTG		chr1	109740230	109742707	+	NONHSAT005020					NONHSAT005020	humanseq30742	NONCODE v4	NONHSAT005020	http://noncode.org/show_rna.php?id=NONHSAT005020
CUST_6614_PI429545395	0.0119362	2.13299	up	6.78221	7.02317	7.37556	5.60621	6.1275	6.16859	P	P	P	P	P	P				ncRNA	FALSE	TGGAGTTTAAAATAATCCAGACTCCTCAGCAACTCCTGCTTCCAGAATCAAAAATAAGTG	lincRNA	chr4	668330	670270	+	NONHSAT094600					NONHSAT094600	humanseq40694	NONCODE v4	NONHSAT094600	http://noncode.org/show_rna.php?id=NONHSAT094600	ensembl=ENST00000502720
CUST_16874_PI429545402	9.26e-05	2.53785	up	12.4268	12.1958	12.1743	10.8984	10.8945	10.9733	P	P	P	P	P	P				ncRNA	FALSE	AGCGTTGCTGTAACCGACAAAGACACCTTCGAATTAAGCACATTCCTCGATTCCAGCAAA	lincRNA	chr11	113659952	113661882	+	NONHSAT024258					NONHSAT024258	humanseq61760	NONCODE v4	NONHSAT024258	http://noncode.org/show_rna.php?id=NONHSAT024258	ensembl=ENST00000393544
CUST_51599_PI429545399	0.00274644	5.00373	up	4.87865	5.23813	5.12285	2.13017	2.85918	3.28127	P	P	P	A	A	A				ncRNA	FALSE	TTTCCTTCATGGTACTGACTGAAGATCTTTATCTGATGTGTTGGATCACAGGCACAGGCA	lincRNA	chrX	3114325	3118067	+	NONHSAT136110					NONHSAT136110	humanseq55504	NONCODE v4	NONHSAT136110	http://noncode.org/show_rna.php?id=NONHSAT136110	PMID:23818866=FPKM1_group_34090_transcr
CUST_69826_PI429545402	0.00812143	3.01032	up	13.1411	14.2483	13.5157	12.0225	12.0603	12.0526	P	P	P	P	P	P				ncRNA	FALSE	CAGGATATTACCATCTTATTCAGCTACAACAAGAACTGGAGGGTCTGTGCCTTGGTAAGC	lincRNA	chr14	59602205	59603139	-	NONHSAT037168					NONHSAT037168	humanseq67320	NONCODE v4	NONHSAT037168	http://noncode.org/show_rna.php?id=NONHSAT037168	ensembl=ENST00000556311
CUST_85274_PI429545384	0.00307708	2.44164	up	8.50089	7.99462	8.24705	6.89793	7.22482	6.75627	P	P	P	P	P	P				ncRNA	FALSE	GACAATACCCTCATTCACGGGGAGGAGCCCAAACCACTGACCCACAGACTCTGCACCCCG	lincRNA	chr1	2493239	2494891	+	NONHSAT000463					NONHSAT000463	humanseq28748	NONCODE v4	NONHSAT000463	http://noncode.org/show_rna.php?id=NONHSAT000463	ensembl=ENST00000480305
CUST_31131_PI429545380	0.0193703	2.82154	up	5.62124	5.47291	5.05016	3.49588	3.56192	4.59707	P	P	P	A	A	P		FR314827	Putative conserved noncoding region (RNAz)	ncRNA	FALSE	ATGGACTATTACTCAGTGACCTCCTAAAATGCCCTTTTGGGAAGGCATATTAAGTGTCCT	nc_conserved_region	chr17	2082408	2082608	+	FR314827					FR314827	humanseq13155	frnadb v3.4	FR314827	http://www.ncrna.org/frnadb/detail.html?i_name=FR314827	RNZ14697 RNAdb v2.0
CUST_26493_PI429545402	0.000492	2.33023	up	10.0893	9.85465	10.139	8.95714	8.77482	8.6896	P	P	P	P	P	P				ncRNA	FALSE	TGCTCAAGGTCAACCAGATCGGCTCGGTCACTGAAGCCATCCAAGCATCAAGACTGGTGC	lincRNA	chr12	7030743	7032048	+	NONHSAT026185					NONHSAT026185	humanseq62752	NONCODE v4	NONHSAT026185	http://noncode.org/show_rna.php?id=NONHSAT026185	ensembl=ENST00000543975
CUST_31281_PI429545395	0.00555928	10.5166	down	3.95759	2.21169	3.2172	6.20628	6.1104	7.25359	A	A	A	P	P	P				ncRNA	FALSE	TGTGAATTTTGGGCTTAATTTGCTCTTCTTTGTCAAGATTTCTAATGCTGAGCTGAGCTA	lincRNA	chr5	30101584	30102332	-	NONHSAT100869					NONHSAT100869	humanseq43323	NONCODE v4	NONHSAT100869	http://noncode.org/show_rna.php?id=NONHSAT100869	PMID:23818866=FPKM1_group_25162_transcr
CUST_39473_PI429545410	3.37e-05	2.13269	up	8.67588	8.66179	8.58429	7.61693	7.46289	7.56412	P	P	P	P	P	P		PKD1	PREDICTED: Homo sapiens polycystic kidney disease 1 (autosomal dominant) (PKD1), transcript variant X7, misc_RNA	ncRNA	FALSE	CCTCAGCAAGGTCAAGGAGTTCCGCCACAAAGTCCGCTTTGAAGGGATGGAGCCGCTGCC	misc_RNA					XR_243287.1					XR_243287.1	humanseq84070	RefSeq	XR_243287.1	http://www.ncbi.nlm.nih.gov/nuccore/XR_243287.1	gi|530408230
CUST_64647_PI429545376	0.000335	2.63402	up	11.2794	10.8805	11.1546	9.76986	9.65806	9.69482	P	P	P	P	P	P		linc-ELTD1-2	linc-ELTD1-2	ncRNA	FALSE	CACATCCTAACCAGGATATACTCTGTTCTTGAACAACATACAAAGTTTAAAGTAACTTGG	lincRNA	chr1	79518695	79654137	-	TCONS_l2_00001296					TCONS_l2_00001296	humanseq6873	broadlincRNA	TCONS_l2_00001296	http://www.broadinstitute.org/genome_bio/human_lincrnas/?q=TUCP_transcripts_catalog	XLOC_l2_000961
CUST_6377_PI429545388	0.0235809	3.64946	up	7.8705	8.54017	8.21332	7.03383	6.58747	5.39964	P	P	P	P	P	P				ncRNA	FALSE	ATTTTTCAAAAATAGGAACTGGGGAGAAGGTTGGGGTTTCGTACCTTCTGACAGAGCGCT	lincRNA	chr1	104164183	104168227	+	NONHSAT004898					NONHSAT004898	humanseq30685	NONCODE v4	NONHSAT004898	http://noncode.org/show_rna.php?id=NONHSAT004898	ensembl=ENST00000497748
CUST_63237_PI429545376	0.000571	2.10078	up	7.37857	7.30553	7.35675	6.12086	6.2302	6.47701	P	P	P	P	P	P		linc-STIL-4	linc-STIL-4	ncRNA	FALSE	CCGAGTTGATTCACTGTGCAACACAGGCTTCAGATTCATGTATTTGAAAGGTATTCATGA	lincRNA	chr1	48226249	48462787	-	TCONS_l2_00001220					TCONS_l2_00001220	humanseq6728	broadlincRNA	TCONS_l2_00001220	http://www.broadinstitute.org/genome_bio/human_lincrnas/?q=TUCP_transcripts_catalog	XLOC_l2_000900
CUST_46273_PI429545399	0.00169258	2.05022	up	10.6076	10.9364	10.4718	9.63456	9.65053	9.62334	P	P	P	P	P	P				ncRNA	FALSE	AGCAACAAAGAGCAGCGGTCAGCAGTGTTCGTGATCCTCTTTGCCCTCATCACCATCCTC	lincRNA	chr9	130656800	130661695	-	NONHSAT134861					NONHSAT134861	humanseq54941	NONCODE v4	NONHSAT134861	http://noncode.org/show_rna.php?id=NONHSAT134861	ensembl=ENST00000481355
CUST_76364_PI429545399	0.00058	2.04913	down	8.09189	8.08708	8.03102	9.30948	8.99019	9.01536	P	P	P	P	P	P				ncRNA	FALSE	AAGAGCTGAAGGCCACCTACAGGGAGCACGTAGAGGCCATCAAAATTGGCCTCACCAAGG	lincRNA	chr10	58118391	58120142	-	NONHSAT013473					NONHSAT013473	humanseq58214	NONCODE v4	NONHSAT013473	http://noncode.org/show_rna.php?id=NONHSAT013473	ensembl=ENST00000467523
CUST_10131_PI429545395	0.000749	2.1092	up	7.93642	7.61822	7.90198	6.73437	6.64697	6.8452	P	P	P	P	P	P				ncRNA	FALSE	AGCAGCAGAAACTGGAATTGAAGTGTCACAGACAAATTTAGCACACATCTGTGAGGAGAG	lincRNA	chr4	25769205	25778341	-	NONHSAT095854					NONHSAT095854	humanseq41071	NONCODE v4	NONHSAT095854	http://noncode.org/show_rna.php?id=NONHSAT095854	ensembl=ENST00000509290
CUST_58455_PI429545388	0.00420322	4.43102	up	6.67187	6.19386	6.76782	3.76073	4.65691	4.773	P	P	P	A	P	P				ncRNA	FALSE	CTACTTCATGGTGCAAAATTGTCAGTAGGTACCAGGCAAGAGTAATGTGTTTGATATATG		chr2	173488298	173494290	+	NONHSAT075516					NONHSAT075516	humanseq36224	NONCODE v4	NONHSAT075516	http://noncode.org/show_rna.php?id=NONHSAT075516
CUST_497_PI429545399	0.000111	2.07282	down	8.76419	8.56149	8.74639	9.79187	9.71484	9.72015	P	P	P	P	P	P				ncRNA	FALSE	AGTGATAGACTGCTTTAGAAAGATACTGCGTGAAGAAGGACCAAAAGCTCTGTGGAAGGG	lincRNA	chr7	95750267	95751310	-	NONHSAT122096					NONHSAT122096	humanseq50056	NONCODE v4	NONHSAT122096	http://noncode.org/show_rna.php?id=NONHSAT122096	ensembl=ENST00000494085
CUST_34507_PI429545388	0.0159902	3.09954	up	5.70318	6.09884	5.97117	4.99355	4.23717	3.64632	P	P	P	P	P	A				ncRNA	FALSE	CAAGAGCTGGGTTCCCACAAGACACTTGTTTCTAAAGGAAAACTGCTTAACTGTGTATAA		chr2	222686210	222825543	-	NONHSAT077110					NONHSAT077110	humanseq33654	NONCODE v4	NONHSAT077110	http://noncode.org/show_rna.php?id=NONHSAT077110
CUST_33667_PI429545399	0.000926	2.61732	up	7.7746	8.09216	7.89869	6.32157	6.76447	6.51515	P	P	P	P	P	P				ncRNA	FALSE	ACTCTATGTTGAAGATGCCTGGACTAACCTACTGAAGATACGTGGTTTTACCAACAGCCA	lincRNA	chr9	5577308	5629695	-	NONHSAT130105					NONHSAT130105	humanseq53578	NONCODE v4	NONHSAT130105	http://noncode.org/show_rna.php?id=NONHSAT130105	TO BE PUBLISHED=TCONS_00038785
CUST_43403_PI429545410	0.000564	2.12558	up	6.30494	6.65271	6.39296	5.36506	5.30731	5.41466	P	P	P	P	P	P		GPR97	PREDICTED: Homo sapiens G protein-coupled receptor 97 (GPR97), transcript variant X2, misc_RNA	ncRNA	FALSE	ATCCAGATCCAACTATAGGTCCAAGAGTCCACGTAAGCAGGTTTGCAAGGCTCTAAAGTT	misc_RNA					XR_243399.1					XR_243399.1	humanseq84468	RefSeq	XR_243399.1	http://www.ncbi.nlm.nih.gov/nuccore/XR_243399.1	gi|530423680
CUST_79232_PI429545402	0.00635966	2.03884	up	9.53151	8.89344	9.32377	8.31681	8.12024	8.22841	P	P	P	P	P	P				ncRNA	FALSE	AATTGCTGTGGTACAAAAGGACAAGGGTTAAAAGAGAACAGTGGGAGCTCTCTTTCCCAA	lincRNA	chr15	34845173	34875835	-	NONHSAT041596					NONHSAT041596	humanseq68319	NONCODE v4	NONHSAT041596	http://noncode.org/show_rna.php?id=NONHSAT041596	ensembl=ENST00000566258
CUST_85714_PI429545384	0.00163596	2.45567	up	8.45051	7.93807	8.28564	6.76782	6.99417	7.02389	P	P	P	P	P	P				ncRNA	FALSE	AAACCAATGGGAGTTTACTTTTCAGTCATGTGCCACCTGGGAACCAATGAGAGCTGTCTT		chr1	4531467	4543341	+	NONHSAT000582					NONHSAT000582	humanseq28795	NONCODE v4	NONHSAT000582	http://noncode.org/show_rna.php?id=NONHSAT000582
CUST_32271_PI429545380	0.00311793	5.54113	up	8.12117	7.73763	8.53549	5.75541	6.1485	5.07984	P	P	P	P	P	P		FR165245	Putative conserved noncoding region (RNAz)	ncRNA	FALSE	ACCCTGGTTACCATAGAAACCAACTCCTGTTTGGGAGGGTTTGGCTGTTTGCTGCCTCTC	nc_conserved_region	chr1	41834197	41834419	+	FR165245					FR165245	humanseq13270	frnadb v3.4	FR165245	http://www.ncrna.org/frnadb/detail.html?i_name=FR165245	RNZ1791 RNAdb v2.0
CUST_78783_PI429545376	0.000357	3.86555	up	7.23463	7.70897	7.31675	5.37887	5.65587	5.3736	P	P	P	P	P	P		linc-ZNF727-10	linc-ZNF727-10	ncRNA	FALSE	ACCCAGGGACTTCCATTGTGTTTGACATGAGCCTCACCTACATCTTGGTGGCGCTGGCAG	lincRNA	chr7	63093060	63096994	+	TCONS_l2_00025916					TCONS_l2_00025916	humanseq8352	broadlincRNA	TCONS_l2_00025916	http://www.broadinstitute.org/genome_bio/human_lincrnas/?q=TUCP_transcripts_catalog	XLOC_l2_013432
CUST_52775_PI429545410	0.00106113	2.24172	up	5.64386	5.82512	6.00212	4.48238	4.78066	4.71424	P	P	P	A	P	P		LOC101927759	PREDICTED: Homo sapiens uncharacterized LOC101927759 (LOC101927759), misc_RNA	ncRNA	FALSE	CAAGCATGGTGACTATCTACATGGGAATATGCAGTACTCCAGTGAAAACAAAACATAAAT	misc_RNA					XR_249926.1					XR_249926.1	humanseq85415	RefSeq	XR_249926.1	http://www.ncbi.nlm.nih.gov/nuccore/XR_249926.1	gi|530358705
CUST_64724_PI429545384	0.00356336	4.66946	up	6.72498	6.47954	5.54429	4.07756	4.05528	3.9462	P	P	P	A	A	P		RP11-751H17.1-001	RP11-751H17.1-001	ncRNA	FALSE	TACTGTGGGTTTCTGGCGGCATCTGTGCTTTGAGCCAATTCCAGTCATTTGTGAACAAAT	lincRNA	chr18	74892062	74947386	+	ENST00000584843					ENST00000584843	humanseq26603	Ensembl	ENST00000584843	http://www.ensembl.org/Homo_sapiens/Transcript/Summary?t=ENST00000584843	ENSG00000265844
CUST_40357_PI429545399	0.0003	3.24473	up	8.58911	9.01877	8.88224	7.05117	7.07449	7.27017	P	P	P	P	P	P				ncRNA	FALSE	GCCATGCTGACGTGGCTCAGTTACTGTGCAGCTTCGGCTCAAATCCCAATATCCAGGACA	lincRNA	chr9	90263489	90266505	+	NONHSAT132863					NONHSAT132863	humanseq54307	NONCODE v4	NONHSAT132863	http://noncode.org/show_rna.php?id=NONHSAT132863	ensembl=ENST00000475804
CUST_28953_PI429545410	0.0326767	2.33688	down	3.91376	3.14988	4.46317	5.09661	5.01083	5.0931	A	A	A	P	P	P		LOC101929643	PREDICTED: Homo sapiens uncharacterized LOC101929643 (LOC101929643), misc_RNA	ncRNA	FALSE	AGTCTACAGAGCTATTGGGTTTGAAGCACTCCTGAACCGTCTAGTAGAACCCTATGTCTT	misc_RNA					XR_241266.1					XR_241266.1	humanseq83009	RefSeq	XR_241266.1	http://www.ncbi.nlm.nih.gov/nuccore/XR_241266.1	gi|530367018
CUST_91491_PI429545395	1.29e-05	3.05804	up	7.0281	6.84629	6.95181	5.27099	5.33437	5.38302	P	P	P	P	P	P				ncRNA	FALSE	GGAGCAGAAGCGGCGCTTCAACATCAAGCTGGGGTTTGACACCCTTCATGGGCTCGTGAG	lincRNA	chr7	73010503	73011692	-	NONHSAT121408					NONHSAT121408	humanseq49749	NONCODE v4	NONHSAT121408	http://noncode.org/show_rna.php?id=NONHSAT121408	ensembl=ENST00000467221
CUST_65740_PI429545380	0.00346806	5.28655	up	5.48011	5.0182	4.90906	2.16172	3.35875	2.67991	P	P	P	A	A	A		FR214905	Putative conserved noncoding region (RNAz)	ncRNA	FALSE	AGTGTGTGGTGGGGAACCCATTAGTGATCTCTGTGGTTGATAGTATTCGTTGTGAAATGA	nc_conserved_region	chr3	2375121	2375354	+	FR214905					FR214905	humanseq16640	frnadb v3.4	FR214905	http://www.ncrna.org/frnadb/detail.html?i_name=FR214905	RNZ22335 RNAdb v2.0
CUST_64940_PI429545388	0.00348684	2.43514	down	4.62257	4.40729	5.09065	6.08668	5.96785	5.91799	P	A	P	P	P	P				ncRNA	FALSE	TGCAAGGAAATAAAGGCTAGACAGAAAACGGAAAAGGGCCTTTGCAAACAGGATAGCATG	lincRNA	chr2	226562969	226563255	+	NONHSAT077177					NONHSAT077177	humanseq36910	NONCODE v4	NONHSAT077177	http://noncode.org/show_rna.php?id=NONHSAT077177	ensembl=ENST00000448918
CUST_31601_PI429545388	0.0157546	5.14752	up	4.8429	5.71672	5.83097	2.19668	3.9108	3.19147	P	P	P	A	A	A				ncRNA	FALSE	GTGTTGCACAGCTAAGCATCTTCTTGATTACAATCCGCCACACTTCTAACTGCGCTCATT	lincRNA	chr2	66801162	66957289	+	NONHSAG028024					NONHSAG028024	humanseq33361	NONCODE v4	NONHSAG028024	http://noncode.org/show_gene.php?id=NONHSAG028024	NONHSAT071233; NONHSAT071234; NONHSAT071235; NONHSAT071237; NONHSAT071236; NONHSAT071238; NONHSAT071239; NONHSAT071240
CUST_228_PI429545384	0.00504161	3.77797	up	5.66458	5.20664	5.29171	4.04667	2.96963	3.39378	P	P	P	A	A	A		CTC-459M5.2-002	CTC-459M5.2-002	ncRNA	FALSE	AGAGGCACATGCACCAGGGGCACGTGGTTCTCTTTGCTGACAAGATTTATTAAAAGAAAA	antisense	chr5	111527883	111542760	+	ENST00000506875					ENST00000506875	humanseq20024	Ensembl	ENST00000506875	http://www.ensembl.org/Homo_sapiens/Transcript/Summary?t=ENST00000506875	ENSG00000251187
CUST_48065_PI429545410	0.000318	2.93167	up	10.6736	11.0644	10.8041	9.39024	9.33557	9.16112	P	P	P	P	P	P		SLCO4A1	PREDICTED: Homo sapiens solute carrier organic anion transporter family, member 4A1 (SLCO4A1), transcript variant X2, misc_RNA	ncRNA	FALSE	TCCGTGACCCTCAGAGATCCTTTGCCCTGGGAATCCAGTGGATTGTAGTTAGAATACTAG	misc_RNA					XR_244115.1					XR_244115.1	humanseq84939	RefSeq	XR_244115.1	http://www.ncbi.nlm.nih.gov/nuccore/XR_244115.1	gi|530418674
CUST_8087_PI429545406	0.00306604	2.0409	up	6.11337	6.12895	6.36212	4.92107	5.19344	5.40232	P	P	P	A	P	P				ncRNA	FALSE	GTCCATCAGCTGCTTATAGATGACTCATCTTCTTAATCCTTTCTTGACGAAAACTTGCTT	lincRNA	chr16	15626899	15630805	+	NONHSAT140750					NONHSAT140750	humanseq70833	NONCODE v4	NONHSAT140750	http://noncode.org/show_rna.php?id=NONHSAT140750	ensembl=ENST00000563380
CUST_30139_PI429545402	0.00155685	2.04919	up	9.51143	9.28758	9.38737	8.12452	8.49813	8.45856	P	P	P	P	P	P				ncRNA	FALSE	CAGGCCAGCATTTTTTCCTTGAAAACCTGGAGCATGTATCCATCTTATAGCAGAGATCAC		chr12	30948614	30963541	+	NONHSAT027516					NONHSAT027516	humanseq63132	NONCODE v4	NONHSAT027516	http://noncode.org/show_rna.php?id=NONHSAT027516
CUST_83584_PI429545399	0.0346001	3.55675	up	7.11854	5.49509	5.95681	3.81255	4.93417	4.33204	P	P	P	A	P	P				ncRNA	FALSE	AGGAAAGACTCCTGATATACGTTCTCTGGGTTTCTTAGAAAACATGGAATTGTTCCTTTG	lincRNA	chr10	112016821	112017601	+	NONHSAT016339					NONHSAT016339	humanseq58988	NONCODE v4	NONHSAT016339	http://noncode.org/show_rna.php?id=NONHSAT016339	ensembl=ENST00000397433
CUST_68360_PI429545380	0.00117141	2.06487	up	5.83616	6.17558	6.09319	4.86085	5.1197	4.98622	P	P	P	A	P	P		FR088169	Putative conserved noncoding region (RNAz)	ncRNA	FALSE	TTTCAACACCCCAGAGCAGCACATTCCATTCTCTGGCACAGCTGGGGGCTGGGGATTCCG	nc_conserved_region	chr10	99522746	99522972	+	FR088169					FR088169	humanseq16907	frnadb v3.4	FR088169	http://www.ncrna.org/frnadb/detail.html?i_name=FR088169	RNZ5435 RNAdb v2.0
CUST_88285_PI429545406	0.00134868	3.10329	up	14.2609	13.6634	13.7529	12.1018	12.2733	12.4006	P	P	P	P	P	P				ncRNA	FALSE	AACTTTCTATAGGTTGGGAGCCACGTGTACCAGTGTGTGTTGATCTTGGCTTGATTCAGT	lincRNA	chr20	47894715	47905797	+	NONHSAG031976					NONHSAG031976	humanseq79351	NONCODE v4	NONHSAG031976	http://noncode.org/show_gene.php?id=NONHSAG031976	NONHSAT080208; NONHSAT080207; NONHSAT080209; NONHSAT080205; NONHSAT080206; NONHSAT080211; NONHSAT080212; NONHSAT080210
CUST_81353_PI429545388	0.00121907	2.70522	up	7.95349	7.81823	8.0712	6.19821	6.61672	6.72075	P	P	P	P	P	P				ncRNA	FALSE	TCTGAAGAATCCCAAGGCCCAGCTGGGCTCAATTTGGATCTGTTCTTTGTTTTAAAAATG		chr3	57995877	57996391	+	NONHSAT090106					NONHSAT090106	humanseq38619	NONCODE v4	NONHSAT090106	http://noncode.org/show_rna.php?id=NONHSAT090106
CUST_38905_PI429545406	0.00442752	2.25363	up	6.57683	6.22988	6.06217	5.38302	5.0196	4.94951	P	P	P	P	P	P				ncRNA	FALSE	CAGAAATTCAAACTTCGAGAGCAGATGGAACGACATCTAAATCTGTGAATAAAGCAGCAG	lincRNA	chr17	48541642	48552135	+	NONHSAG022184					NONHSAG022184	humanseq74051	NONCODE v4	NONHSAG022184	http://noncode.org/show_gene.php?id=NONHSAG022184	NONHSAT054671; NONHSAT054672; NONHSAT054673; NONHSAT054674; NONHSAT054676; NONHSAT054677; NONHSAT054678
CUST_18554_PI429545402	0.00483445	2.76447	down	5.09783	4.48657	5.09337	6.64726	6.08709	6.34443	P	A	P	P	P	P				ncRNA	FALSE	TCATCTTCCTGATGACGAGAAAGGCCGACAGATGTGGAGAAAATATCTAGAACGGGAAGA	lincRNA	chr11	119228744	119230924	-	NONHSAT024655					NONHSAT024655	humanseq61932	NONCODE v4	NONHSAT024655	http://noncode.org/show_rna.php?id=NONHSAT024655	ensembl=ENST00000525189
CUST_27223_PI429545410	0.0166453	2.59535	up	7.09157	6.73225	6.781	6.08108	4.94538	5.45057	P	P	P	P	P	P		MLXIPL	PREDICTED: Homo sapiens MLX interacting protein-like (MLXIPL), transcript variant X2, misc_RNA	ncRNA	FALSE	TACCACGCTGCAGAAGACAGCTGAGTACATCCTTATGCTACAGCAGGAGCGTGCGGGCTT	misc_RNA					XR_242244.1					XR_242244.1	humanseq82835	RefSeq	XR_242244.1	http://www.ncbi.nlm.nih.gov/nuccore/XR_242244.1	gi|530386016
CUST_76573_PI429545402	0.000547	2.09658	down	13.3211	12.9877	13.1837	14.3192	14.186	14.1913	P	P	P	P	P	P				ncRNA	FALSE	GTGAACCTATGGGTCGTGGAACAAAAGTTATCCTACACCTGAAAGAAGACCAAACTGAGT	lincRNA	chr14	102551316	102552044	-	NONHSAT040076					NONHSAT040076	humanseq68044	NONCODE v4	NONHSAT040076	http://noncode.org/show_rna.php?id=NONHSAT040076	ensembl=ENST00000555662
CUST_26973_PI429545402	0.000431	3.29722	up	8.99676	9.4553	9.13639	7.5185	7.59746	7.30874	P	P	P	P	P	P				ncRNA	FALSE	AGAAAACTTGCTGCTGAGAAGGACATTTTGAAGGTTTTGTTGGCTGAAAAAGCTGTTTCT	lincRNA	chr12	8085241	8088783	-	NONHSAT026277					NONHSAT026277	humanseq62801	NONCODE v4	NONHSAT026277	http://noncode.org/show_rna.php?id=NONHSAT026277	ensembl=ENST00000476634
CUST_3150_PI429545410	0.00264634	2.02689	up	9.84365	10.3089	10.0576	9.1967	8.99003	8.96559	P	P	P	P	P	P				ncRNA	FALSE	TTTGCTTGTTCTCAGAACACAAACAAAACCTGTGAAGAGTGCCTGAAGAACGTCTCCTGA	lincRNA	chr21	46275142	46285811	-	NONHSAT082885					NONHSAT082885	humanseq80342	NONCODE v4	NONHSAT082885	http://noncode.org/show_rna.php?id=NONHSAT082885	ensembl=ENST00000474737
CUST_29067_PI429545402	8.25e-05	2.99094	down	8.84321	8.60124	8.75245	10.2878	10.2126	10.4383	P	P	P	P	P	P				ncRNA	FALSE	GTTTGTGACTTTCATACACACCCAGTACATCTCAAAGGATGCTAAGGGACATTTTCTGCC		chr12	20835230	20837006	+	NONHSAT027230					NONHSAT027230	humanseq63021	NONCODE v4	NONHSAT027230	http://noncode.org/show_rna.php?id=NONHSAT027230
CUST_77530_PI429545380	7.38e-05	4.25115	up	14.2483	13.8318	13.9575	11.9142	11.9557	11.9041	P	P	P	P	P	P		GAS5-019	GAS5-019	ncRNA	FALSE	GATTGAAGAAATGCAGGCAGACCTGTTATCCTAAACTAGGGTTTTTAATGACCACAACAA	processed_transcript	chr1	173833040	173836181	-	ENST00000422183					ENST00000422183	humanseq17841	Ensembl	ENST00000422183	http://www.ensembl.org/Homo_sapiens/Transcript/Summary?t=ENST00000422183	ENSG00000234741
CUST_10357_PI429545406	0.00262853	2.27438	up	8.19908	7.69531	8.10422	6.65382	6.83171	6.95666	P	P	P	P	P	P				ncRNA	FALSE	ACTCTGATATTAACTCTCCTTGAGTATGCCACCCAGGGTTGGTGGATGCTCTAGAAAACA	lincRNA	chr16	28731819	28734538	+	NONHSAT141518					NONHSAT141518	humanseq71071	NONCODE v4	NONHSAT141518	http://noncode.org/show_rna.php?id=NONHSAT141518	ensembl=ENST00000565099
CUST_44147_PI429545376	1.73e-05	2.02679	up	9.47427	9.39127	9.41865	8.38444	8.36554	8.4766	P	P	P	P	P	P		linc-TSPAN11-1	linc-TSPAN11-1	ncRNA	FALSE	TTCCTCTTTTATCAACTCTCATTCTTGCTGCCATGATCAATGGACCAACTATGCTTATAA	lincRNA	chr12	30948967	30955193	+	TCONS_00020370					TCONS_00020370	humanseq4687	broadlincRNA	TCONS_00020370	http://www.broadinstitute.org/genome_bio/human_lincrnas/?q=lincRNA_catalog	XLOC_009702
CUST_87138_PI429545376	0.0014962	2.53818	up	6.32634	6.4317	6.41059	4.70496	5.22425	5.20805	P	P	P	A	P	P		linc-SCYL1-2	linc-SCYL1-2	ncRNA	FALSE	GCAAGTCAACCCTGTACAACCAGCCAGATATTTGTGGACAACACTTCACAGCTCAAAACA	lincRNA	chr11	65222664	65234212	+	TCONS_l2_00004563					TCONS_l2_00004563	humanseq9229	broadlincRNA	TCONS_l2_00004563	http://www.broadinstitute.org/genome_bio/human_lincrnas/?q=TUCP_transcripts_catalog	XLOC_l2_002351
CUST_62034_PI429545410	7.39e-05	4.85625	up	12.2675	12.0238	12.2229	10.0061	10.0037	9.66486	P	P	P	P	P	P		PLIN2	Homo sapiens perilipin 2 (PLIN2), transcript variant 2, non-coding RNA	ncRNA	FALSE	AAATTCAGGATGCTCAGGATAAGCTCTACCTCTCATGGGTAGAGTGGAAAAGGAGCATTG	non-coding RNA	chr9	19115758	19127604	-	NR_038064.1					NR_038064.1	humanseq86344	RefSeq	NR_038064.1	http://www.ncbi.nlm.nih.gov/nuccore/NR_038064.1	gi|327199306
CUST_66410_PI429545388	0.000252	2.12021	down	10.708	10.4301	10.596	11.7279	11.6049	11.6539	P	P	P	P	P	P				ncRNA	FALSE	CCACAACTGTAACCAAAGGAGGCATTATGCTTCCAGAAAAATCTCAAGGAAAAGTATTGC	lincRNA	chr2	235363800	235364427	-	NONHSAT077536					NONHSAT077536	humanseq37064	NONCODE v4	NONHSAT077536	http://noncode.org/show_rna.php?id=NONHSAT077536	ensembl=ENST00000440046
CUST_83603_PI429545402	2.94e-05	4.9819	down	5.08244	5.08156	5.316	7.41764	7.38369	7.62876	P	P	P	P	P	P				ncRNA	FALSE	CCTATAATATCTTACACTGTGTTAAGTGCCCAGCATGGCAGTATGGCAGCTTAGACCAAC	lincRNA	chr15	39881048	39882044	+	NONHSAT041763					NONHSAT041763	humanseq68767	NONCODE v4	NONHSAT041763	http://noncode.org/show_rna.php?id=NONHSAT041763	ensembl=ENST00000490247
CUST_77755_PI429545388	0.000132	2.65202	up	11.5504	11.3263	11.6054	10.1676	10.0076	10.0857	P	P	P	P	P	P				ncRNA	FALSE	TAGAGATCCAGAAAAATATTGACTGTATGTCAGGCCCATGTCCTTTTGGGGAGGTTCAGC	lincRNA	chr3	45153828	45181087	-	NONHSAT089387					NONHSAT089387	humanseq38245	NONCODE v4	NONHSAT089387	http://noncode.org/show_rna.php?id=NONHSAT089387	ensembl=ENST00000490471
CUST_40103_PI429545410	0.00262066	4.65423	up	4.91755	5.26833	4.92778	2.23292	2.92873	3.29638	P	P	P	A	A	A		LOC101928419	PREDICTED: Homo sapiens uncharacterized LOC101928419 (LOC101928419), misc_RNA	ncRNA	FALSE	ACATCTTTGATGATCGAAAACAACAACAACCTGATACAGTTCCTTGCAGTTCTAAAAGCC	misc_RNA					XR_241794.1					XR_241794.1	humanseq84134	RefSeq	XR_241794.1	http://www.ncbi.nlm.nih.gov/nuccore/XR_241794.1	gi|530379573
CUST_95306_PI429545384	9.61e-06	3.40962	up	10.6601	10.5605	10.6362	8.89934	8.7385	8.91011	P	P	P	P	P	P				ncRNA	FALSE	CATCTACTACAATGTGGTCATCTGCATCGCCTTCTACTACTTCTTCTCGTCCATGACGCA	lincRNA	chr1	44474186	44497139	-	NONHSAT002850					NONHSAT002850	humanseq29819	NONCODE v4	NONHSAT002850	http://noncode.org/show_rna.php?id=NONHSAT002850	ensembl=ENST00000492434
CUST_10972_PI429545402	0.0049207	2.08525	up	5.8996	5.85146	5.78277	4.78918	5.10327	4.46073	P	P	P	A	P	P				ncRNA	FALSE	CAGAGGGAACCAAAAAGGTAATCGCTGGAGACAGACAGATGCTGCCTGAATGCCTGTTGT	lincRNA	chr11	69184377	69187279	+	NONHSAG008887					NONHSAG008887	humanseq61146	NONCODE v4	NONHSAG008887	http://noncode.org/show_gene.php?id=NONHSAG008887	NONHSAT022599; NONHSAT022600
CUST_79219_PI429545402	0.00621859	2.15905	up	9.73414	9.03047	9.44616	8.19082	8.32847	8.36029	P	P	P	P	P	P				ncRNA	FALSE	TGGTACAAAAGGACAAGGGTTAAAAGAGAACAGTGGGAGCTCTCTTTCCCAACTAACTCA	lincRNA	chr15	34845107	34875852	-	NONHSAT041595					NONHSAT041595	humanseq68318	NONCODE v4	NONHSAT041595	http://noncode.org/show_rna.php?id=NONHSAT041595	ensembl=ENST00000567956
CUST_54838_PI429545399	0.000904	2.11926	down	10.9356	10.6809	10.654	11.7006	11.8311	11.9895	P	P	P	P	P	P				ncRNA	FALSE	TTGTTTTTAAATTGACCTGCCAAGGTAGCTGAAGACCTTTTAGACAGTTCCATCTTTTTT	lincRNA	chrX	48432836	48436804	+	NONHSAG054424					NONHSAG054424	humanseq55859	NONCODE v4	NONHSAG054424	http://noncode.org/show_gene.php?id=NONHSAG054424	NONHSAT136940; NONHSAT136941; NONHSAT136942; NONHSAT136943; NONHSAT136944
CUST_78311_PI429545399	0.00237023	2.24984	up	6.31281	6.73373	6.55219	5.20231	5.29051	5.59644	P	P	P	P	P	P				ncRNA	FALSE	TTTAGGAAGAAAATAAGCATCACCTGGCATCAGTGCTCACATGTTCCACTTCAGCTGTGC	lincRNA	chr10	74992639	75001502	-	NONHSAT013950					NONHSAT013950	humanseq58427	NONCODE v4	NONHSAT013950	http://noncode.org/show_rna.php?id=NONHSAT013950	TO BE PUBLISHED=TCONS_00004386
CUST_63548_PI429545406	0.0189613	2.09437	down	5.08379	4.2299	4.88226	6.01104	5.73841	5.64605	P	A	P	P	P	P				ncRNA	FALSE	GGAACTGGAACTACTGAAGGAACTACTGAACGTTGCTTGCATTCATAGAGTTTCTCTCCA	lincRNA	chr19	11942754	11980159	-	NONHSAT061197					NONHSAT061197	humanseq76651	NONCODE v4	NONHSAT061197	http://noncode.org/show_rna.php?id=NONHSAT061197	TO BE PUBLISHED=TCONS_00018586
CUST_14568_PI429545384	0.0448423	3.73619	up	5.45226	5.53447	5.33515	2.22559	4.17355	4.21804	P	P	P	A	P	P		AF121898.3-001	AF121898.3-001	ncRNA	FALSE	GTCAAAGGAGAACTCTTCCTGCTGTCTCAGAATTTCAGCTGGAGCTACAGAGATCAAAGA	antisense	chr8	88578708	88767946	-	ENST00000518494					ENST00000518494	humanseq21494	Ensembl	ENST00000518494	http://www.ensembl.org/Homo_sapiens/Transcript/Summary?t=ENST00000518494	ENSG00000253500
CUST_60495_PI429545388	0.0152949	2.7164	up	6.27062	7.10666	6.78334	4.76688	5.47576	5.5929	P	P	P	A	P	P				ncRNA	FALSE	TGAGTGAAGTCTTGAGCCACTGAGCCACTACCACCTTGTGCCAAATACTATCTGTGCCCT	lincRNA	chr2	191707502	191709270	-	NONHSAT076099					NONHSAT076099	humanseq36439	NONCODE v4	NONHSAT076099	http://noncode.org/show_rna.php?id=NONHSAT076099	TO BE PUBLISHED=TCONS_00021714
CUST_81423_PI429545395	0.0223229	3.83746	up	6.174	5.75442	5.7172	2.94469	4.21438	4.66609	P	P	P	A	A	P				ncRNA	FALSE	TGATTTTAGATATTCTCTATTGATTCCTACTGTGGAAGATGGAGATACGGCCCTGTTACA	lincRNA	chr7	149553062	149557539	+	NONHSAT124070					NONHSAT124070	humanseq48679	NONCODE v4	NONHSAT124070	http://noncode.org/show_rna.php?id=NONHSAT124070	ensembl=ENST00000478024
CUST_38715_PI429545406	0.0104048	2.57228	up	6.25908	5.28013	5.89884	4.62504	4.3904	4.33346	P	P	P	A	P	P				ncRNA	FALSE	CCAGGCAGGGGGAGGAAAGGAGATCCTGCAAGATGTCAGGGCCTTAATCCAAAAAACTGA	lincRNA	chr17	48264967	48265915	-	NONHSAT054604					NONHSAT054604	humanseq74032	NONCODE v4	NONHSAT054604	http://noncode.org/show_rna.php?id=NONHSAT054604	ensembl=ENST00000486572
CUST_18934_PI429545402	0.0010929	2.08258	down	6.7602	7.12087	7.05505	8.04594	7.93003	8.13528	P	P	P	P	P	P				ncRNA	FALSE	GGTTACAGCAAATTACATGATGACCTAGGAGAGTTTCCATATGAGGCCTTCATCATAGAC	lincRNA	chr11	121175093	121177974	+	NONHSAT024743					NONHSAT024743	humanseq61972	NONCODE v4	NONHSAT024743	http://noncode.org/show_rna.php?id=NONHSAT024743	ensembl=ENST00000528991
CUST_88937_PI429545388	0.00529057	2.54684	up	5.86186	5.253	5.21763	4.18645	3.84425	4.25567	P	P	P	A	A	P				ncRNA	FALSE	GCGGGACATGTTCCCGATTTGAGGTGAAACCATGAAGAGAAAATAGAATACTTAATAATG	lincRNA	chr3	140950755	140981467	+	NONHSAT092419					NONHSAT092419	humanseq39436	NONCODE v4	NONHSAT092419	http://noncode.org/show_rna.php?id=NONHSAT092419	ensembl=ENST00000513007
CUST_60700_PI429545384	0.0282274	2.04319	up	7.8356	6.82378	7.25077	6.09573	6.34098	6.38097	P	P	P	P	P	P		RP11-552F3.4-002	RP11-552F3.4-002	ncRNA	FALSE	TACCGATGGTGATGCTTCCTGGGTGGGGCACTGTGCTGTTATCGAAAGTCTTCTCCAGGG	antisense	chr17	73814896	73816136	-	ENST00000586808					ENST00000586808	humanseq26190	Ensembl	ENST00000586808	http://www.ensembl.org/Homo_sapiens/Transcript/Summary?t=ENST00000586808	ENSG00000266980
CUST_73484_PI429545410	0.0379087	2.98657	up	5.62078	6.11862	7.02901	4.12906	4.6947	5.20918	P	P	P	A	P	P		GOLGA8T	Homo sapiens golgin A8 family, member T (GOLGA8T), non-coding RNA	ncRNA	FALSE	TTTTCGATGACCTAAAAAGGGCTTATTTCTGAGGAATGAAAGGTTCCCATCGTTGACTGT	non-coding RNA	chr15	30427989	30439395	+	NR_033933.1					NR_033933.1	humanseq87496	RefSeq	NR_033933.1	http://www.ncbi.nlm.nih.gov/nuccore/NR_033933.1	gi|299890863
CUST_48636_PI429545410	0.000162	2.36736	up	8.48408	8.18948	8.41941	7.09485	7.13906	7.12922	P	P	P	P	P	P		LOC101930583	PREDICTED: Homo sapiens uncharacterized LOC101930583 (LOC101930583), transcript variant X2, misc_RNA	ncRNA	FALSE	AATGTGAAGCGTCAGAGGTCCCTGTTTGATAGCTCTACTGAGATGAAGAAAGAAAAAGAA	misc_RNA					XR_248093.1					XR_248093.1	humanseq84997	RefSeq	XR_248093.1	http://www.ncbi.nlm.nih.gov/nuccore/XR_248093.1	gi|530356097
CUST_73987_PI429545399	0.0124486	2.1398	down	6.93513	7.33167	6.47097	7.96661	8.11321	7.95039	P	P	P	P	P	P				ncRNA	FALSE	TGACCAGCTCTTGGATGTTGGCAAGACGCTGGGAGAGTGTAGCTTCACCAGCCAAAGTGC	lincRNA	chr10	34777510	34777806	-	NONHSAT012697					NONHSAT012697	humanseq57947	NONCODE v4	NONHSAT012697	http://noncode.org/show_rna.php?id=NONHSAT012697	ensembl=ENST00000423418
CUST_78773_PI429545376	0.00459162	4.77513	up	7.89186	7.50742	7.18747	4.74051	5.89676	5.18286	P	P	P	A	P	P		linc-ZNF727-10	linc-ZNF727-10	ncRNA	FALSE	TTGGAGGAGCCAGTGCCCAATGACCGCTATCACGCCATCTACTTTGCGATGCTGCTGTCT	lincRNA	chr7	63093060	63096994	+	TCONS_l2_00025915					TCONS_l2_00025915	humanseq8351	broadlincRNA	TCONS_l2_00025915	http://www.broadinstitute.org/genome_bio/human_lincrnas/?q=TUCP_transcripts_catalog	XLOC_l2_013432
CUST_25183_PI429545406	0.0162745	3.78824	up	5.56862	5.14525	4.98544	3.15265	2.62536	4.15672	P	P	P	A	A	P				ncRNA	FALSE	CAAGAGTTCGTGCGGGAAAACCACCTGATCCCTAGGGATTTGTCATCTTAAGACTCAAAA	lincRNA	chr17	5402748	5421885	-	NONHSAG020643					NONHSAG020643	humanseq72627	NONCODE v4	NONHSAG020643	http://noncode.org/show_gene.php?id=NONHSAG020643	NONHSAT145232; NONHSAT145233
CUST_87044_PI429545410	0.00240477	2.32454	down	4.68863	4.23667	4.73623	5.61471	5.88021	5.81744	P	A	A	P	P	P		HYAL1	Homo sapiens hyaluronoglucosaminidase 1 (HYAL1), transcript variant 1, non-coding RNA	ncRNA	FALSE	GGAAAATACAAGAACCAAGGAATCATGTCAGGCCATCAAGGAGTATATGGACACTACACT	non-coding RNA	chr3	50337319	50341032	-	NR_047690.1					NR_047690.1	humanseq88863	RefSeq	NR_047690.1	http://www.ncbi.nlm.nih.gov/nuccore/NR_047690.1	gi|386365498
CUST_62282_PI429545395	0.0068775	2.3172	up	5.73637	5.69094	5.52383	4.88364	4.29654	4.13381	P	P	P	A	A	P				ncRNA	FALSE	ACAGACAAACATCATCCCTCACAGACAGGCATTCCGTTGGCTATTCTCTTGCAAACAGAA	lincRNA	chr6	31139386	31154249	-	NONHSAG043458					NONHSAG043458	humanseq46638	NONCODE v4	NONHSAG043458	http://noncode.org/show_gene.php?id=NONHSAG043458	NONHSAT108734; NONHSAT108735; NONHSAT108736; NONHSAT108737
CUST_50633_PI429545380	0.00102138	2.34067	up	4.82636	5.10914	4.93705	3.52951	3.93583	3.72644	P	P	P	A	A	A		FR198061	Putative conserved noncoding region (RNAz)	ncRNA	FALSE	AACATGAGTAAAGAGTGAAAAGCATAGCGGGCATTGCTGAAATGGCTAGATTGATAGGCT	nc_conserved_region	chr9	22622715	22622955	+	FR198061					FR198061	humanseq15117	frnadb v3.4	FR198061	http://www.ncrna.org/frnadb/detail.html?i_name=FR198061	RNZ33784 RNAdb v2.0
CUST_63492_PI429545402	0.00160932	2.2266	up	9.3043	9.64715	9.17019	8.15119	8.17991	8.32602	P	P	P	P	P	P				ncRNA	FALSE	CATATGGGCTTGGATTTGGATATTCTCAACAGAAAGGGTTAAAGGCTGATGGTACCTAAA	lincRNA	chr14	20785755	20801471	-	NONHSAG014360					NONHSAG014360	humanseq66659	NONCODE v4	NONHSAG014360	http://noncode.org/show_gene.php?id=NONHSAG014360	NONHSAT035560; NONHSAT035561; NONHSAT035564; NONHSAT035565
CUST_26953_PI429545402	1.42e-05	3.56079	up	9.74562	9.69359	9.65929	7.92173	7.94726	7.73292	P	P	P	P	P	P				ncRNA	FALSE	TAAGGCAGGGTCCCATTTCTCACTGAGAAGATTGTGAATATTTCCATATGGATTTTCTAT	lincRNA	chr12	8071826	8072346	-	NONHSAT026275					NONHSAT026275	humanseq62799	NONCODE v4	NONHSAT026275	http://noncode.org/show_rna.php?id=NONHSAT026275	ensembl=ENST00000543435
CUST_69958_PI429545399	0.0019749	3.42626	up	6.78334	6.40957	6.99662	5.01491	4.61964	5.22509	P	P	P	A	P	P				ncRNA	FALSE	TCCGCAGAAGCAGTGAGAAGAAAGGAGCAGTCAGGCACAGCTGGGTTCGTCTTCCCGGGA	lincRNA	chr10	5666586	5667847	+	NONHSAT011167					NONHSAT011167	humanseq57513	NONCODE v4	NONHSAT011167	http://noncode.org/show_rna.php?id=NONHSAT011167	TO BE PUBLISHED=TCONS_00004071
CUST_48414_PI429545406	0.000452	2.83899	down	4.68929	5.06498	4.62488	6.30761	6.22878	6.3589	P	P	A	P	P	P				ncRNA	FALSE	TGGATTTGGGATATGAATTCATTTGAAAAACCACTTTGGGGTATGAACGTGATTTCTGAT	lincRNA	chr18	33161080	33234557	+	NONHSAT058938					NONHSAT058938	humanseq75040	NONCODE v4	NONHSAT058938	http://noncode.org/show_rna.php?id=NONHSAT058938	ensembl=ENST00000586725
CUST_7652_PI429545402	0.00162042	2.12195	up	6.75494	6.8071	6.71873	5.65971	5.43896	5.92593	P	P	P	P	P	P				ncRNA	FALSE	CTCTGAGTTTTCCTAGGGCAGGTAGAGGGGAGATTTGTTAGTCTTCAGCCTAAAATGGAT	lincRNA	chr11	62649170	62651984	+	NONHSAG008554					NONHSAG008554	humanseq60803	NONCODE v4	NONHSAG008554	http://noncode.org/show_gene.php?id=NONHSAG008554	NONHSAT021861; NONHSAT021862; NONHSAT021863
CUST_68284_PI429545410	0.000129	2.15292	up	9.40582	9.16005	9.28995	8.18451	8.22227	8.13015	P	P	P	P	P	P		SLC6A10P	Homo sapiens solute carrier family 6 (neurotransmitter transporter), member 10, pseudogene (SLC6A10P), non-coding RNA	ncRNA	FALSE	GCCTGCGGGGACATTCTTACTGTGCTAAAAAGCCACTGCAAACATAGCAATAAAAACCTG	non-coding RNA	chr16	32888796	32896463	-	NR_003083.2					NR_003083.2	humanseq86973	RefSeq	NR_003083.2	http://www.ncbi.nlm.nih.gov/nuccore/NR_003083.2	gi|141802548
CUST_25683_PI429545406	0.0322341	2.11968	up	5.12581	5.23993	5.00583	3.38426	4.30992	4.42586	P	P	P	A	A	P				ncRNA	FALSE	ACCCCAAGGCCTGCAACTGGAAAAAGTACAAGTACATCGTGCTAAACTCTCAGGCCTCCC	lincRNA	chr17	6926385	6927949	+	NONHSAT145328					NONHSAT145328	humanseq72677	NONCODE v4	NONHSAT145328	http://noncode.org/show_rna.php?id=NONHSAT145328	ensembl=ENST00000572216
CUST_76931_PI429545402	0.0421509	2.15419	down	4.61412	5.21306	5.69742	6.08377	6.69713	6.06514	P	P	P	P	P	P				ncRNA	FALSE	CTGCTTATGCCTTCTTTGTGCAGATGTGCAGAGAAGGACATAGAAGAAAATCCCAGAGGT	lincRNA	chr14	103830575	103831157	-	NONHSAT040168					NONHSAT040168	humanseq68082	NONCODE v4	NONHSAT040168	http://noncode.org/show_rna.php?id=NONHSAT040168	ensembl=ENST00000560051
CUST_8909_PI429545384	0.00137301	2.11305	down	9.01777	8.81635	8.87359	9.80114	9.92949	10.2151	P	P	P	P	P	P		AC003991.3-007	AC003991.3-007	ncRNA	FALSE	AGCCCCAGCACACCTAACTGTTTTGCATAACATAGGTGAGTAGTGACATTTTCCTTATCT	antisense	chr7	87848674	87906518	+	ENST00000594469					ENST00000594469	humanseq20912	Ensembl	ENST00000594469	http://www.ensembl.org/Homo_sapiens/Transcript/Summary?t=ENST00000594469	ENSG00000228113
CUST_64108_PI429545406	0.000717	2.15824	up	9.62865	9.58048	9.36966	8.24685	8.53837	8.464	P	P	P	P	P	P				ncRNA	FALSE	GGATGGAGAGGAGAGATCGTGCTGTGTGTCATGTCTGTTGTTCAAGTAAATAAAAGTTGC	lincRNA	chr19	13945330	13947473	-	NONHSAG024933					NONHSAG024933	humanseq76709	NONCODE v4	NONHSAG024933	http://noncode.org/show_gene.php?id=NONHSAG024933	NONHSAT061356; NONHSAT061358
CUST_9912_PI429545384	0.00251029	2.04236	up	9.14261	9.2225	9.36431	7.94285	8.29729	8.39857	P	P	P	P	P	P		AC058791.2-002	AC058791.2-002	ncRNA	FALSE	TAACAAGAATTGCATTGAGAAACAAAGCATCCACAGGCCAAATCTTCTGAATTTCAAATG	antisense	chr7	130628921	130791789	-	ENST00000433079					ENST00000433079	humanseq21013	Ensembl	ENST00000433079	http://www.ensembl.org/Homo_sapiens/Transcript/Summary?t=ENST00000433079	ENSG00000231721
CUST_24151_PI429545399	0.000387	2.57204	down	5.85015	5.74152	5.52822	7.19044	6.91846	7.09972	P	P	P	P	P	P				ncRNA	FALSE	TTTATACACCTGAAAGAAGAGAATGTCAAGACGAAGTAGCCGTTTACAAGCTAAGCAGCA	lincRNA	chr8	95905882	95906878	-	NONHSAT127804					NONHSAT127804	humanseq52570	NONCODE v4	NONHSAT127804	http://noncode.org/show_rna.php?id=NONHSAT127804	ensembl=ENST00000517487
CUST_76754_PI429545380	3.12e-05	2.14044	down	7.89991	7.84264	7.76009	8.95026	8.86719	8.97892	P	P	P	P	P	P		RP11-21N7.2-001	RP11-21N7.2-001	ncRNA	FALSE	ACGAAATCCTGCTTTTCTTGGGCATAAACATCTGAATTCTGGTCTCCGTTCATTCTGAGG						ENST00000429648					ENST00000429648	humanseq17762	Ensembl	ENST00000429648	http://www.ensembl.org/Homo_sapiens/Transcript/Summary?t=ENST00000429648
CUST_11926_PI429545395	8.41e-06	2.34024	down	6.90889	6.80056	6.84259	8.04723	8.13365	8.05114	P	P	P	P	P	P				ncRNA	FALSE	ACTTCCGCAGACGTAAGAGACGAACTCCTGGAGCTCAAGGTCGGCTGGGGTTGGGTTCCT		chr4	53578482	53579126	-	NONHSAT096370					NONHSAT096370	humanseq41267	NONCODE v4	NONHSAT096370	http://noncode.org/show_rna.php?id=NONHSAT096370
CUST_21567_PI429545399	0.0051282	2.69522	down	4.49048	4.67633	5.30998	6.38668	6.15532	6.226	A	A	P	P	P	P				ncRNA	FALSE	CACTTACAAAGAGAACGGTCCTTTCCTGAGCACAGAGCTAGGTTTTACGCTGCTGAAATT	lincRNA	chr8	67752036	67759490	+	NONHSAG050421					NONHSAG050421	humanseq52283	NONCODE v4	NONHSAG050421	http://noncode.org/show_gene.php?id=NONHSAG050421	NONHSAT127045; NONHSAT127046
CUST_91837_PI429545399	3.65e-05	2.26735	up	8.99826	8.88142	8.82703	7.68812	7.69392	7.78165	P	P	P	P	P	P				ncRNA	FALSE	GATGTCTTTTATTGCATGAACATTACGGATATTGATGACAAGATCATCAAGAGGGCCCGG	lincRNA	chr11	3060423	3078671	-	NONHSAT017552					NONHSAT017552	humanseq59850	NONCODE v4	NONHSAT017552	http://noncode.org/show_rna.php?id=NONHSAT017552	ensembl=ENST00000524825
CUST_83124_PI429545410	0.00183344	2.2019	up	6.72609	6.66449	6.58187	5.30267	5.44804	5.80549	P	P	P	P	P	P		LINC01011	Homo sapiens long intergenic non-protein coding RNA 1011 (LINC01011), transcript variant 1, non-coding RNA	ncRNA	FALSE	CTACTGACACTACCCTTAGTTTTAATTTTCCCTGACAACAAATGAGGTTAACAGAGCATA	non-coding RNA	chr6	2988200	2991405	+	NR_026855.1					NR_026855.1	humanseq88469	RefSeq	NR_026855.1	http://www.ncbi.nlm.nih.gov/nuccore/NR_026855.1	gi|223633972
CUST_65528_PI429545406	0.00018	2.72447	up	7.6943	7.39768	7.6237	6.07313	6.05819	6.24643	P	P	P	P	P	P				ncRNA	FALSE	AAGTAAAGAGGGTGTCCTGAAGAAAGAAGGATCTGTTCACTCTTACCAGTCTGTCCTCGA		chr19	17712145	17714263	-	NONHSAT062903					NONHSAT062903	humanseq76860	NONCODE v4	NONHSAT062903	http://noncode.org/show_rna.php?id=NONHSAT062903
CUST_78358_PI429545406	0.0183969	2.08108	up	6.6157	6.73076	6.0027	5.09646	5.63047	5.45022	P	P	P	P	P	P				ncRNA	FALSE	AGGTCCCCGATGGCCTAGACTCACAGAACTCCAACTACTGGGTTCAGTGTACTGGAGACG	lincRNA	chr19	55716759	55718607	-	NONHSAT068004					NONHSAT068004	humanseq78263	NONCODE v4	NONHSAT068004	http://noncode.org/show_rna.php?id=NONHSAT068004	ensembl=ENST00000586310
CUST_76724_PI429545399	0.000511	2.01719	down	7.27664	7.08178	6.97494	8.10842	8.05554	8.20644	P	P	P	P	P	P				ncRNA	FALSE	ATCAATGAGCCTGGACAAAAAGGGAAGCTGACTCTCACTGCATTCCTTAAACTGATATGT	lincRNA	chr10	62630935	62632033	-	NONHSAT013553					NONHSAT013553	humanseq58251	NONCODE v4	NONHSAT013553	http://noncode.org/show_rna.php?id=NONHSAT013553	ensembl=ENST00000461910
CUST_33951_PI429545395	0.000228	2.02983	down	8.13879	8.23919	8.25569	9.37643	9.17394	9.14737	P	P	P	P	P	P				ncRNA	FALSE	GCAGTTTTACCACTACTTCGAGGACAAAGAAAACATTTACATTCTCTTGGAATACTGCAG	lincRNA	chr5	57753135	57754722	-	NONHSAT101607					NONHSAT101607	humanseq43607	NONCODE v4	NONHSAT101607	http://noncode.org/show_rna.php?id=NONHSAT101607	ensembl=ENST00000509555
CUST_27312_PI429545399	0.000185	3.68494	down	5.52964	5.8155	5.53973	7.32428	7.51329	7.69221	P	P	P	P	P	P				ncRNA	FALSE	GGAGGAATGACTGTTGCTTTTAAAGATATAAAACTATGGAGAAAACTGCTAAAGGGTATC	lincRNA	chr8	126023187	126031355	+	NONHSAG051209					NONHSAG051209	humanseq52904	NONCODE v4	NONHSAG051209	http://noncode.org/show_gene.php?id=NONHSAG051209	NONHSAT128952; NONHSAT128953
CUST_36527_PI429545388	8.48e-05	2.612	down	5.27154	5.11629	5.0116	6.53018	6.58096	6.44377	P	P	P	P	P	P				ncRNA	FALSE	AAAGCACTGTGTGGCTGAATAAGCGGTGTTCATGATTTCTTTTATTCTTTGCACAACAAC	lincRNA	chr2	8822909	8824161	+	NONHSAT069014					NONHSAT069014	humanseq33869	NONCODE v4	NONHSAT069014	http://noncode.org/show_rna.php?id=NONHSAT069014	ensembl=ENST00000472142
CUST_41524_PI429545402	0.00357943	4.95133	up	5.58767	6.15839	6.10508	4.3002	3.34329	3.28421	P	P	P	A	A	A				ncRNA	FALSE	TACCTTTTTACCCACACTTAAGTGACGCAAAATGCCCTTCAATGGCGAGAAGCAGTGTGT	lincRNA	chr12	106697270	106705010	+	NONHSAT030480					NONHSAT030480	humanseq64324	NONCODE v4	NONHSAT030480	http://noncode.org/show_rna.php?id=NONHSAT030480	PMID:22140575=brain_Pred9833
CUST_15498_PI429545388	3.19e-05	2.59899	down	6.42368	6.36704	6.2227	7.6885	7.77349	7.68529	P	P	P	P	P	P				ncRNA	FALSE	GACTGTATATATCTAAATGCTGGGATCATGCCTAATCCACAACTAAATATCAAAGCACTT	lincRNA	chr1	162760510	162769727	+	NONHSAT007236					NONHSAT007236	humanseq31646	NONCODE v4	NONHSAT007236	http://noncode.org/show_rna.php?id=NONHSAT007236	ensembl=ENST00000463037
CUST_37326_PI429545399	0.000161	2.53662	up	7.69283	7.5445	7.44168	6.16124	6.14316	6.34588	P	P	P	P	P	P				ncRNA	FALSE	ACCAGCCACCTACTGCTGAAGTCTCTTGTAACATTCCAAATCTATGTGACACACTGTATA		chr9	37915895	37917930	-	NONHSAT131128					NONHSAT131128	humanseq53982	NONCODE v4	NONHSAT131128	http://noncode.org/show_rna.php?id=NONHSAT131128
CUST_83114_PI429545384	0.00244822	2.50432	up	7.18912	7.48801	7.78513	6.2909	5.98567	6.21243	P	P	P	P	P	P				ncRNA	FALSE	TACTATAAATAAAATACCATTAACGTCTTTCTATCTTCCAGAGGGCCACACTGGGCATGG	lincRNA	chr1	214638045	214725792	-	NONHSAG004269					NONHSAG004269	humanseq28519	NONCODE v4	NONHSAG004269	http://noncode.org/show_gene.php?id=NONHSAG004269	NONHSAT009462; NONHSAT009465
CUST_36086_PI429545402	1.82e-05	2.28688	up	10.177	10.3385	10.2901	9.10071	9.07372	9.05095	P	P	P	P	P	P				ncRNA	FALSE	AATCACCCAGGACATTTTCCAGCAGTTGCTGAAACGAGGTTTTGTGCTGCAAGATACTGT	lincRNA	chr12	57893897	57905568	+	NONHSAG011431					NONHSAG011431	humanseq63746	NONCODE v4	NONHSAG011431	http://noncode.org/show_gene.php?id=NONHSAG011431	NONHSAT028925; NONHSAT028926
CUST_11638_PI429545406	0.00266774	2.67936	up	12.3637	11.6342	12.0271	10.538	10.5614	10.6599	P	P	P	P	P	P				ncRNA	FALSE	CCAGCAATACAATGTCACATACGTCGTCAAGGAGAGGGGCCATTACGTGCTGGCTGTGAA	lincRNA	chr16	31176968	31177248	+	NONHSAT141875					NONHSAT141875	humanseq71203	NONCODE v4	NONHSAT141875	http://noncode.org/show_rna.php?id=NONHSAT141875	ensembl=ENST00000575892
CUST_32191_PI429545395	0.000852	2.68618	down	9.88901	9.40916	9.73065	11.0414	11.0174	11.2467	P	P	P	P	P	P				ncRNA	FALSE	TTAAAGATTCTTTTGGTTCATCACAAGCCTCTGTGGCTTCTTCTCAACCTGTATCTTCTG	lincRNA	chr5	39374846	39376144	-	NONHSAT101122					NONHSAT101122	humanseq43422	NONCODE v4	NONHSAT101122	http://noncode.org/show_rna.php?id=NONHSAT101122	ensembl=ENST00000502879
CUST_68843_PI429545399	0.0011829	3.68639	down	5.04079	5.7579	5.20345	7.08984	7.33597	7.22295	P	P	P	P	P	P				ncRNA	FALSE	TCGTTCAGGTGACAATTCTTCTTGGTCTCAGCTCCAATTTTATTGTCATTTTCATCAATA	lincRNA	chr10	1068576	1090141	+	NONHSAT010893					NONHSAT010893	humanseq57401	NONCODE v4	NONHSAT010893	http://noncode.org/show_rna.php?id=NONHSAT010893	PMID:22140575=brain_Pred4153
CUST_9874_PI429545388	0.000116	3.23064	up	10.8381	10.4512	10.6722	8.98899	8.94155	8.95541	P	P	P	P	P	P				ncRNA	FALSE	TAGAGCTGATTTGATGGACAATGGAGAGAGCTTTCCCTGTGATTATAAAAAAGGAAGCTA	lincRNA	chr1	145438511	145442592	+	NONHSAG002698					NONHSAG002698	humanseq31054	NONCODE v4	NONHSAG002698	http://noncode.org/show_gene.php?id=NONHSAG002698	NONHSAT005918; NONHSAT005919
CUST_79964_PI429545402	0.000101	2.19351	down	10.313	10.1806	10.2323	11.4994	11.3107	11.3155	P	P	P	P	P	P				ncRNA	FALSE	GCCTACAGGAGGAAAGGCCAGACTCACAGAAGGCTGAAAGTGCGTAAATCTAACTAAGAA	lincRNA	chr15	63418070	63447914	-	NONHSAT046598					NONHSAT046598	humanseq68392	NONCODE v4	NONHSAT046598	http://noncode.org/show_rna.php?id=NONHSAT046598	ensembl=ENST00000559763
CUST_34527_PI429545399	0.000241	6.96647	up	7.77745	7.65336	7.67574	4.47915	5.23161	4.99449	P	P	P	A	P	P				ncRNA	FALSE	CATACACTGCCTTTACCTAGAAACTTTCAGGTGACCCTCATTACCGTAAGAGGACTGTTT	lincRNA	chr9	19125503	19127473	-	NONHSAT130326					NONHSAT130326	humanseq53675	NONCODE v4	NONHSAT130326	http://noncode.org/show_rna.php?id=NONHSAT130326	ensembl=ENST00000475923
CUST_60467_PI429545402	0.00319868	2.19938	up	6.17748	5.82782	6.20082	4.70315	4.92675	5.16493	P	P	P	A	P	P				ncRNA	FALSE	AAACGGGAGGGGCAGTATGACTTTGGACTCATTTACCATAATATTGAAGTCAAATGTGTT		chr14	19858666	19941024	-	NONHSAT035500					NONHSAT035500	humanseq66352	NONCODE v4	NONHSAT035500	http://noncode.org/show_rna.php?id=NONHSAT035500
CUST_38111_PI429545395	2.71e-05	2.0211	up	10.2736	10.3063	10.2896	9.27951	9.35189	9.19269	P	P	P	P	P	P				ncRNA	FALSE	TTTGAGAGAGCCCTTCAAGGACCACTGTTTGCATATATCCAGGAGTTTCGATTCTTGCCT	lincRNA	chr5	90666614	90669662	-	NONHSAT102758					NONHSAT102758	humanseq44051	NONCODE v4	NONHSAT102758	http://noncode.org/show_rna.php?id=NONHSAT102758	ensembl=ENST00000511391
CUST_77634_PI429545380	5.89e-05	3.49522	up	13.6642	13.3319	13.4008	11.6664	11.6704	11.644	P	P	P	P	P	P		GAS5-015	GAS5-015	ncRNA	FALSE	AATAGCTACTGAAGTCCTAAAGAGCAAGCCTAACTCAAGCCATTGGCACACAGGCATTAG	processed_transcript	chr1	173834662	173836867	-	ENST00000451607					ENST00000451607	humanseq17851	Ensembl	ENST00000451607	http://www.ensembl.org/Homo_sapiens/Transcript/Summary?t=ENST00000451607	ENSG00000234741
CUST_63307_PI429545380	0.00737931	2.33957	up	6.09751	6.49767	6.71591	5.47974	4.91411	5.2385	P	P	P	P	P	P		FR141364	Putative conserved noncoding region (RNAz)	ncRNA	FALSE	GGTGGGGCAGGGTGTTGGCCAAGTTAGCATGGCAGTCACATTCATCTTCAGGCAAAGCCG	nc_conserved_region	chr12	57527756	57527985	+	FR141364					FR141364	humanseq16395	frnadb v3.4	FR141364	http://www.ncrna.org/frnadb/detail.html?i_name=FR141364	RNZ8980 RNAdb v2.0
CUST_8300_PI429545399	7.9e-05	2.18417	up	8.67574	8.68051	8.84422	7.63484	7.65691	7.52748	P	P	P	P	P	P				ncRNA	FALSE	TGCGATTCATGAGGTCACACAAGTGTTATGACATCGTTCCAACCAGTTCAAAGCTTGTTG	lincRNA	chr7	151269493	151329254	-	NONHSAT124234					NONHSAT124234	humanseq50891	NONCODE v4	NONHSAT124234	http://noncode.org/show_rna.php?id=NONHSAT124234	ensembl=ENST00000491938
CUST_48517_PI429545384	0.0081669	2.02435	up	4.91547	5.11387	4.85533	4.27414	3.60452	3.95363	P	P	P	A	A	P		NR2F2-AS1-005	NR2F2-AS1-005	ncRNA	FALSE	GGCTTTTTAAAAATGAGGAACCGCTCCTTGAATGTTCTGGACAGAGCACAGAATTGCTTC	antisense	chr15	96826153	96870345	-	ENST00000557863					ENST00000557863	humanseq24937	Ensembl	ENST00000557863	http://www.ensembl.org/Homo_sapiens/Transcript/Summary?t=ENST00000557863	ENSG00000247809
CUST_72301_PI429545406	0.013876	2.05823	down	4.20415	4.41319	4.09208	5.64654	4.854	5.33309	A	A	A	P	P	P				ncRNA	FALSE	GGTACAAAGGGCAAATGACATACCTCTACCATTACATTACATCATATGTAGTAGACGGTC	lincRNA	chr19	43707240	43711451	-	NONHSAT066590					NONHSAT066590	humanseq77621	NONCODE v4	NONHSAT066590	http://noncode.org/show_rna.php?id=NONHSAT066590	ensembl=ENST00000597912
CUST_66150_PI429545380	0.00189186	2.76205	up	6.22637	5.98125	6.29234	4.36917	4.75634	4.97724	P	P	P	A	P	P		FR041371		ncRNA	FALSE	GTGTTCCTTTTCATCTGATTTCATCTGCACACAAATGCTGGGACAGACAACCCAGCACTT	antisense_RNA	chr16	15111962	15114345	-	FR041371					FR041371	humanseq16682	frnadb v3.4	FR041371	http://www.ncrna.org/frnadb/detail.html?i_name=FR041371	ASO1805 RNAdb v2.0
CUST_12532_PI429545388	0.0128546	2.3788	down	4.81661	5.23948	4.38305	6.19758	5.7529	6.23938	P	P	A	P	P	P				ncRNA	FALSE	ACTACGGTTTGAGCTCAGATATCGGGCTGAACGGTCAAAGACATTCACAACATGGATGAA	lincRNA	chr1	154407485	154437790	+	NONHSAT006616					NONHSAT006616	humanseq31337	NONCODE v4	NONHSAT006616	http://noncode.org/show_rna.php?id=NONHSAT006616	ensembl=ENST00000507256
CUST_20707_PI429545388	0.00365802	15.5388	up	7.52518	7.02926	7.65209	2.2882	4.41333	3.6316	P	P	P	A	P	A				ncRNA	FALSE	TTCAATCTTAGGGTGTCTATCCACGTCTGGCTGTGCCAAATGGTCTGGCAGCTGGTTTTG	lincRNA	chr1	203045130	203046109	+	NONHSAT008868					NONHSAT008868	humanseq32207	NONCODE v4	NONHSAT008868	http://noncode.org/show_rna.php?id=NONHSAT008868	ensembl=ENST00000594572
CUST_93255_PI429545388	0.0217511	2.29329	down	5.92234	4.93817	5.20412	6.29699	6.55911	6.80079	P	P	P	P	P	P				ncRNA	FALSE	AGAACATTAGCATTTGCTTGAAAACTAAACACGCTGCTTTCAAAGGATTCCAAGTACACC		chr3	182655945	182657951	+	NONHSAT093626					NONHSAT093626	humanseq39890	NONCODE v4	NONHSAT093626	http://noncode.org/show_rna.php?id=NONHSAT093626
CUST_88912_PI429545395	0.00193217	4.25663	up	6.59536	6.05226	6.31391	3.75014	4.52528	4.41697	P	P	P	A	P	P				ncRNA	FALSE	GTGCATACTAACTGCTGAGGAACATGGTGAATGGAGTTATGGTAATTGCACGATTGGCAT	lincRNA	chr7	50824812	50849098	-	NONHSAT120572					NONHSAT120572	humanseq49467	NONCODE v4	NONHSAT120572	http://noncode.org/show_rna.php?id=NONHSAT120572	ensembl=ENST00000483157
CUST_22171_PI429545395	0.00366489	2.01159	down	7.82092	7.273	7.68864	8.62435	8.59381	8.58942	P	P	P	P	P	P				ncRNA	FALSE	GAACCATTTGCACTGTGCCGCTTATAGATGTCATAAATGGCAACACATATGAAATTATAC	lincRNA	chr4	174219186	174235188	+	NONHSAT099229					NONHSAT099229	humanseq42369	NONCODE v4	NONHSAT099229	http://noncode.org/show_rna.php?id=NONHSAT099229	ensembl=ENST00000506317
CUST_40777_PI429545388	0.000141	2.19739	down	4.95041	5.08319	5.06387	6.26648	6.03754	6.20082	P	P	P	P	P	P				ncRNA	FALSE	AGAGATGAAATAGAGTTTATGTGGCGATTTGCTCGTGCTTATGGAGACATGTATGAACTA	lincRNA	chr2	38201833	38216753	+	NONHSAT070153					NONHSAT070153	humanseq34323	NONCODE v4	NONHSAT070153	http://noncode.org/show_rna.php?id=NONHSAT070153	ensembl=ENST00000496735
CUST_47445_PI429545410	0.000839	2.21695	up	9.44068	9.25895	9.51473	8.45725	8.18869	8.12269	P	P	P	P	P	P		LOC101060429	PREDICTED: Homo sapiens polycystin-1-like (LOC101060429), misc_RNA	ncRNA	FALSE	CCTCCAACCACGTGAGCAACGTCACCGTGAACTACAACATCACCGTGGAGCGGATGAACA	misc_RNA					XR_253507.1					XR_253507.1	humanseq84875	RefSeq	XR_253507.1	http://www.ncbi.nlm.nih.gov/nuccore/XR_253507.1	gi|530437719
CUST_56065_PI429545380	0.00530593	2.08585	down	4.40354	4.88581	4.31871	5.75043	5.51717	5.52237	A	A	A	P	P	P		FR357736		ncRNA	FALSE	CTGCATGTCTACCAAGTACGTGGTGACAGTGAAGAAGGTGGAAGCGCAGCACAGCACCGA	antisense_RNA	chr17	42634925	42636766	-	FR357736					FR357736	humanseq15665	frnadb v3.4	FR357736	http://www.ncrna.org/frnadb/detail.html?i_name=FR357736	ASO2091 RNAdb v2.0
CUST_73062_PI429545406	0.00573565	2.15806	up	5.72784	5.81809	5.42422	4.59696	4.80972	4.23427	P	P	P	A	P	P				ncRNA	FALSE	GTCCCTGAAGAACCATCAGGAAGTAGACATGAATGTGGTGAGGATCTGCTTCCAGGCCTC	lincRNA	chr19	45525087	45528936	+	NONHSAT066744					NONHSAT066744	humanseq77703	NONCODE v4	NONHSAT066744	http://noncode.org/show_rna.php?id=NONHSAT066744	ensembl=ENST00000510184
CUST_38222_PI429545395	0.00669112	2.19803	up	5.35836	6.03501	5.58753	4.37102	4.50384	4.6974	P	P	P	A	P	P				ncRNA	FALSE	CAATAGAATTGGCTAGATCAGGAAGCCTATGTCAACTATGGAACAACAACTTGCAGCTCA	lincRNA	chr5	92889469	92907441	-	NONHSAT102809					NONHSAT102809	humanseq44063	NONCODE v4	NONHSAT102809	http://noncode.org/show_rna.php?id=NONHSAT102809	TO BE PUBLISHED=TCONS_00031269
CUST_7564_PI429545395	3.88e-05	2.11206	up	9.04294	9.12324	9.05913	8.08914	7.92359	7.97663	P	P	P	P	P	P				ncRNA	FALSE	GAAGGTCCTGGTTGTGTGGGACGAAACCTCTAACAAAGTGAGGAACTATCGCATTTTTGA	lincRNA	chr4	2828576	2834775	+	NONHSAT094811					NONHSAT094811	humanseq40793	NONCODE v4	NONHSAT094811	http://noncode.org/show_rna.php?id=NONHSAT094811	ensembl=ENST00000504450
CUST_49025_PI429545410	0.000291	6.85747	up	8.81704	8.9815	8.94791	6.32372	6.40754	5.68216	P	P	P	P	P	P		MXI1	PREDICTED: Homo sapiens MAX interactor 1, dimerization protein (MXI1), transcript variant X11, misc_RNA	ncRNA	FALSE	GACATTTTCAACACCAGCGAGAACTCGATGGAGAAGCACATCAACACTTTTCTGCAGAAC	misc_RNA					XR_246090.1					XR_246090.1	humanseq85036	RefSeq	XR_246090.1	http://www.ncbi.nlm.nih.gov/nuccore/XR_246090.1	gi|530393739
CUST_26831_PI429545395	4.53e-05	2.64134	down	9.15481	8.95929	9.1221	10.488	10.403	10.549	P	P	P	P	P	P				ncRNA	FALSE	ATTTTGTTCCCGTCCTAACATGTGTACTTGTTCCAGTGGGCAAATATCATCAACCTGTGG	lincRNA	chr5	127781768	127873916	-	NONHSAT103663					NONHSAT103663	humanseq42854	NONCODE v4	NONHSAT103663	http://noncode.org/show_rna.php?id=NONHSAT103663	ensembl=ENST00000514742
CUST_89828_PI429545376	6.82e-05	2.01884	up	8.54541	8.71457	8.66577	7.65289	7.56636	7.66591	P	P	P	P	P	P		linc-HIF1A	linc-HIF1A	ncRNA	FALSE	TTTTAGCTTTAGCCATCTCTCTGACCTCAGTGCTGCTGGACTCAGTTCCAAGATCTAACT	lincRNA	chr14	62024178	62125394	+	TCONS_l2_00007759					TCONS_l2_00007759	humanseq9512	broadlincRNA	TCONS_l2_00007759	http://www.broadinstitute.org/genome_bio/human_lincrnas/?q=TUCP_transcripts_catalog	XLOC_l2_004212
CUST_24791_PI429545399	0.000286	10.2457	up	9.60975	10.0681	10.5236	6.77465	6.51376	6.84221	P	P	P	P	P	P				ncRNA	FALSE	AGCTTATCACAACCTCCTAAATCTCCCAATAAATCACCTGAAGTAAAAACAGCAACTCAA	lincRNA	chr8	101058460	101063124	-	NONHSAT127968					NONHSAT127968	humanseq52637	NONCODE v4	NONHSAT127968	http://noncode.org/show_rna.php?id=NONHSAT127968	ensembl=ENST00000524182
CUST_6627_PI429545388	0.0173274	2.02099	down	4.57742	5.28518	5.20015	5.82398	6.27868	6.00528	A	P	P	P	P	P				ncRNA	FALSE	CTAAACAGGTGGATCCAGGTTTACCAAAGATGCAGGTCATTAGGAACTATTCTGGAACAC	lincRNA	chr1	108152435	108231150	-	NONHSAT004966					NONHSAT004966	humanseq30711	NONCODE v4	NONHSAT004966	http://noncode.org/show_rna.php?id=NONHSAT004966	ensembl=ENST00000479977
CUST_91551_PI429545395	0.00321833	2.50404	up	6.05893	6.46231	6.51987	4.88547	4.85744	5.32542	P	P	P	A	P	P				ncRNA	FALSE	CCGACATAAAGAAGACAGCAAACAAAGTTCGTTCCAAGTTAAAGGCATCGAGCAGTCCAT	lincRNA	chr7	73115107	73119795	-	NONHSAG047939					NONHSAG047939	humanseq49755	NONCODE v4	NONHSAG047939	http://noncode.org/show_gene.php?id=NONHSAG047939	NONHSAT121415; NONHSAT121416
CUST_40162_PI429545384	0.0022718	2.20605	up	5.99872	6.07149	6.08966	4.58791	5.09112	5.05646	P	P	P	A	P	P		RP11-58E21.3-005	RP11-58E21.3-005	ncRNA	FALSE	ACAGCCTGCAGTTGAGGGGACCTGCACAAGCTCACAGGACTCTTCATCACCATGACACCA	lincRNA	chr14	50474036	50505806	-	ENST00000603474					ENST00000603474	humanseq24085	Ensembl	ENST00000603474	http://www.ensembl.org/Homo_sapiens/Transcript/Summary?t=ENST00000603474	ENSG00000258929
CUST_18595_PI429545388	0.00264645	2.4735	up	5.4497	5.4716	5.42495	4.53196	3.98088	3.91376	P	P	P	A	A	P				ncRNA	FALSE	AAGGTGTTAACCTCAGAAGATGAATATAATCTGTTGTCTGACAGGCATTTCCCAGACCCT	lincRNA	chr1	184856872	184859319	-	NONHSAT008403					NONHSAT008403	humanseq31983	NONCODE v4	NONHSAT008403	http://noncode.org/show_rna.php?id=NONHSAT008403	ensembl=ENST00000496299
CUST_13253_PI429545410	0.00325706	4.4837	up	7.95499	8.39496	8.04611	5.33945	6.35424	6.2083	P	P	P	P	P	P				ncRNA	FALSE	CTTCCATTCGGAATCCAGGGACCACCCTTTGCACTCAGTAGGCCTTTGTTTTCCTGCGTG		chr22	44576769	44583247	+	NONHSAT087141					NONHSAT087141	humanseq81412	NONCODE v4	NONHSAT087141	http://noncode.org/show_rna.php?id=NONHSAT087141
CUST_24343_PI429545410	0.000327	2.03612	up	6.55226	6.6155	6.71969	5.54148	5.51645	5.75206	P	P	P	P	P	P		LOC441728	PREDICTED: Homo sapiens golgin-like (LOC441728), misc_RNA	ncRNA	FALSE	CCACAGTGCAGCTTCGAGGATCTGAATAACGAGAACAAGAGCGCACTGCAGTTGGAGCAG	misc_RNA					XR_109175.1					XR_109175.1	humanseq82542	RefSeq	XR_109175.1	http://www.ncbi.nlm.nih.gov/nuccore/XR_109175.1	gi|310123334
CUST_84314_PI429545410	0.00766567	2.45667	up	8.44736	8.80999	8.22161	6.81715	7.47811	7.29358	P	P	P	P	P	P		LOC154761	Homo sapiens family with sequence similarity 115, member C pseudogene (LOC154761), non-coding RNA	ncRNA	FALSE	TCCACCAAGCGTTGGAGAAATTAGAGTCTTTGTGATGCTTTGTGATGTGCGTGTGAGGTT	non-coding RNA	chr7	143509060	143533810	-	NR_015421.1					NR_015421.1	humanseq88589	RefSeq	NR_015421.1	http://www.ncbi.nlm.nih.gov/nuccore/NR_015421.1	gi|211971086
CUST_85012_PI429545406	0.0478447	2.08741	up	5.51581	5.65989	5.4947	3.75816	4.76371	4.96339	P	P	P	A	P	P				ncRNA	FALSE	AGATTTCTTTGACATCATCTACTCGATGCATGTGGAGAGCTCAGCGGAGCCAGGCAAAGC	lincRNA	chr20	31115567	31123401	-	NONHSAT079359					NONHSAT079359	humanseq78994	NONCODE v4	NONHSAT079359	http://noncode.org/show_rna.php?id=NONHSAT079359	ensembl=ENST00000470428
CUST_22031_PI429545395	0.0104599	2.42171	down	9.95343	9.21041	9.87607	11.2489	10.8823	10.7368	P	P	P	P	P	P				ncRNA	FALSE	ACTGAAAAATGCTTCACTGACAAGTGATCTTCCCAGTCATTAGTCAAGCTCTTGTAGAAT	lincRNA	chr4	171526159	171545320	+	NONHSAT099187					NONHSAT099187	humanseq42353	NONCODE v4	NONHSAT099187	http://noncode.org/show_rna.php?id=NONHSAT099187	PMID:23818866=FPKM1_group_24449_transcr
CUST_43342_PI429545384	0.0132205	2.79409	up	5.57012	6.12978	5.63878	4.54885	4.64603	3.69667	P	P	P	A	P	A		RP11-260M19.2-001	RP11-260M19.2-001	ncRNA	FALSE	GGAGGAAATCGGGATTCAAGTCTGCAAAATAGAGGGGAGACCCCTAGGAGCTTGGGGACT	lincRNA	chr14	104689921	104754406	+	ENST00000553757					ENST00000553757	humanseq24408	Ensembl	ENST00000553757	http://www.ensembl.org/Homo_sapiens/Transcript/Summary?t=ENST00000553757	ENSG00000258913
CUST_5114_PI429545399	0.000298	2.02719	down	8.77033	8.54627	8.74684	9.80588	9.65015	9.66583	P	P	P	P	P	P				ncRNA	FALSE	TATGGAGATATTGTTGCTCAGGAGCTTCTCTACAGTGCTCAGCTACATGTGTGTTTCCTC	lincRNA	chr7	130138066	130140910	+	NONHSAG048809					NONHSAG048809	humanseq50553	NONCODE v4	NONHSAG048809	http://noncode.org/show_gene.php?id=NONHSAG048809	NONHSAT123353; NONHSAT123354
CUST_45405_PI429545380	0.0204327	2.09082	down	5.72487	5.75738	5.87179	6.67896	6.4672	7.40009	P	P	P	P	P	P		FR079259	Putative conserved noncoding region (RNAz)	ncRNA	FALSE	CAAGTGCCCAAGGTTTGTTTAGGGCCTGGGAATTGGCCATGTGTTAATTTATTGAGTGGA	nc_conserved_region	chr5	149432194	149432648	+	FR079259					FR079259	humanseq14589	frnadb v3.4	FR079259	http://www.ncrna.org/frnadb/detail.html?i_name=FR079259	RNZ27969 RNAdb v2.0
CUST_36036_PI429545402	0.000306	2.31286	up	10.5136	10.6791	10.4041	9.35317	9.41785	9.1967	P	P	P	P	P	P				ncRNA	FALSE	CTTGCAGCTGGATAGCGGCAACTACCTCTTCTCCACTAGTGCAATCTGCCGATATTTTTT	lincRNA	chr12	57881806	57892024	+	NONHSAT028920					NONHSAT028920	humanseq63741	NONCODE v4	NONHSAT028920	http://noncode.org/show_rna.php?id=NONHSAT028920	ensembl=ENST00000548674
CUST_149_PI429545406	0.000236	3.15157	up	7.19332	7.09371	7.34018	5.3302	5.65721	5.67158	P	P	P	P	P	P				ncRNA	FALSE	CAAATCCTGTCTTCACTGGCTTCAAGAATCCTGTCTTCACTGGCTTCAAAACTGGGATGA	lincRNA	chr15	96814818	96826462	-	NONHSAT050235					NONHSAT050235	humanseq70015	NONCODE v4	NONHSAT050235	http://noncode.org/show_rna.php?id=NONHSAT050235	TO BE PUBLISHED=TCONS_00012887
CUST_90918_PI429545376	0.00166946	2.31388	up	10.4041	9.91089	10.3045	8.88387	9.04066	9.06396	P	P	P	P	P	P		linc-GOLGA8A	linc-GOLGA8A	ncRNA	FALSE	GGTTCTGATCTCCAGGAAAGCAATTGCTGTGGTACAAAAGGACAAGGGTTAAAAGAGAAC	lincRNA	chr15	34683607	34720824	-	TCONS_l2_00009012					TCONS_l2_00009012	humanseq9622	broadlincRNA	TCONS_l2_00009012	http://www.broadinstitute.org/genome_bio/human_lincrnas/?q=TUCP_transcripts_catalog	XLOC_l2_004872
CUST_85307_PI429545399	0.00377575	15.3004	up	7.17951	7.88129	6.19938	2.50138	2.98543	3.96687	P	P	P	A	A	A				ncRNA	FALSE	CTTTCAGACTTTCAGCTACCTACTATTGATCCTTCAGGATGCCTTGGGCTGATTTCTAAG	lincRNA	chr10	123707378	123707651	-	NONHSAT016720					NONHSAT016720	humanseq59177	NONCODE v4	NONHSAT016720	http://noncode.org/show_rna.php?id=NONHSAT016720	PMID:23818866=FPKM1_group_4050_transcri
CUST_36846_PI429545399	0.000114	14.7214	up	13.6811	13.6376	13.2968	9.51429	10.1047	9.35696	P	P	P	P	P	P				ncRNA	FALSE	GAGGCATCTGAGGGGGAGCCGGTAACTGTCCTGTCCTGCTCATTATGCCACTTCCTTTTA	lincRNA	chr9	35680697	35681156	+	NONHSAT130965					NONHSAT130965	humanseq53930	NONCODE v4	NONHSAT130965	http://noncode.org/show_rna.php?id=NONHSAT130965	ensembl=ENST00000485665
CUST_39712_PI429545380	0.0179073	4.9669	up	6.15121	4.9708	5.60343	2.29607	3.8805	3.61183	P	P	P	A	A	A		FR026231	Putative conserved noncoding region (RNAz)	ncRNA	FALSE	AATTTTTATTAAAATTGTGATTTGCCTTGGGCCTGTGAGGGTATACTTATCTGCCTAGCT	nc_conserved_region	chrX	97554535	97554811	+	FR026231					FR026231	humanseq14016	frnadb v3.4	FR026231	http://www.ncrna.org/frnadb/detail.html?i_name=FR026231	RNZ36092 RNAdb v2.0
CUST_81333_PI429545395	0.00078	8.6465	up	7.68504	8.07262	7.88303	5.13734	5.03573	4.13127	P	P	P	P	P	P				ncRNA	FALSE	TGAATTTAAATTCTGCATGTAGGGCATATTTTGGGGAGTGATGGGATTATGCACACCCTT	lincRNA	chr7	143458883	143534026	-	NONHSAG049045					NONHSAG049045	humanseq48670	NONCODE v4	NONHSAG049045	http://noncode.org/show_gene.php?id=NONHSAG049045	NONHSAT123883; NONHSAT123884; NONHSAT123885; NONHSAT123886; NONHSAT123887; NONHSAT123888
CUST_84388_PI429545395	0.000345	2.13103	down	8.04837	8.00133	8.03574	9.19642	8.93074	9.23292	P	P	P	P	P	P				ncRNA	FALSE	GAAATGACATCCAGAGAAATCTAAACTGCTGTGGGTTCCGAAGTGTTAACCCAAATGACA	lincRNA	chr7	16815378	16818701	+	NONHSAT119301					NONHSAT119301	humanseq48989	NONCODE v4	NONHSAT119301	http://noncode.org/show_rna.php?id=NONHSAT119301	ensembl=ENST00000466195
CUST_87898_PI429545384	0.0308315	2.0198	up	6.5368	6.56886	6.10425	4.8535	5.73675	5.57702	P	P	P	A	P	P				ncRNA	FALSE	TGATCGCTGATGATGTTTAGTAGACTGTGGTGGAGCATGTTATTCTTGTTTCTGAAGGTC	lincRNA	chr1	16803420	16809836	-	NONHSAG000475					NONHSAG000475	humanseq29031	NONCODE v4	NONHSAG000475	http://noncode.org/show_gene.php?id=NONHSAG000475	NONHSAT001124; NONHSAT139841
CUST_17151_PI429545388	4.71e-05	3.40153	up	13.5596	13.3307	13.2981	11.5484	11.6364	11.705	P	P	P	P	P	P				ncRNA	FALSE	ACTTGCTTGGGTAAGGACATGAAGACAGTTCCTGTCATACCTTTTAAAGGTATGGAGAGT	lincRNA	chr1	173833039	173837125	-	NONHSAT007678					NONHSAT007678	humanseq31829	NONCODE v4	NONHSAT007678	http://noncode.org/show_rna.php?id=NONHSAT007678	PMID:22140575=brain_Pred3307
CUST_56100_PI429545384	0.00286368	2.2587	up	12.5854	12.9097	12.397	11.2677	11.6124	11.4855	P	P	P	P	P	P		C17orf76-AS1-007	C17orf76-AS1-007	ncRNA	FALSE	TAGGTTGCAAATTCGTGAAGAATCAGCATCATGTTTGGCAGCTGAGTATTGGAGCCAGGA	processed_transcript	chr17	16342325	16345309	+	ENST00000497774					ENST00000497774	humanseq25715	Ensembl	ENST00000497774	http://www.ensembl.org/Homo_sapiens/Transcript/Summary?t=ENST00000497774	ENSG00000175061
CUST_27693_PI429545402	0.00184421	2.30151	down	4.42419	3.9462	4.39814	5.53723	5.35699	5.48206	A	A	A	P	P	P				ncRNA	FALSE	TCAGAGGAGAGATATTGTACCCACTCTTCAGAGACAGAAACTGAAATTCAAAGAGAGTTT	lincRNA	chr12	10323229	10328121	+	NONHSAG010471					NONHSAG010471	humanseq62877	NONCODE v4	NONHSAG010471	http://noncode.org/show_gene.php?id=NONHSAG010471	NONHSAT026867; NONHSAT026868
CUST_25283_PI429545406	0.000898	2.46043	up	6.95991	6.86603	6.85717	5.45997	5.44521	5.8812	P	P	P	P	P	P				ncRNA	FALSE	ACAAGGATTTTTATCAGGGTTGTTTGAAACCAGGGGTCAGCAAAATTGTTTCGTGACCAG	lincRNA	chr17	6258065	6265199	-	NONHSAT145253					NONHSAT145253	humanseq72637	NONCODE v4	NONHSAT145253	http://noncode.org/show_rna.php?id=NONHSAT145253	PMID:23818866=FPKM1_group_12224_transcr
CUST_3714_PI429545399	6.81e-05	2.14455	down	6.70132	6.81434	6.87184	7.85242	7.97689	7.86022	P	P	P	P	P	P				ncRNA	FALSE	ACAATATGCTACACAGCTGCTTTGCTCAAAGCAAGAGCTGTCTCTGACAAATTCTCTCCT	lincRNA	chr7	116813462	116849991	+	NONHSAT122928					NONHSAT122928	humanseq50405	NONCODE v4	NONHSAT122928	http://noncode.org/show_rna.php?id=NONHSAT122928	ensembl=ENST00000485394
CUST_26483_PI429545402	0.000201	2.31058	up	9.21451	9.20621	9.35882	8.20281	8.01245	7.9395	P	P	P	P	P	P				ncRNA	FALSE	TCATCCCATTAATCATTTCCCCATAACTCAATGGCCTAAAACTGGCCTGACTTGGGGGAA	lincRNA	chr12	7023614	7032859	+	NONHSAG010348					NONHSAG010348	humanseq62751	NONCODE v4	NONHSAG010348	http://noncode.org/show_gene.php?id=NONHSAG010348	NONHSAT026182; NONHSAT026183; NONHSAT026184; NONHSAT026185; NONHSAT026186
CUST_36211_PI429545395	1.76e-05	2.82092	down	7.55981	7.44046	7.52712	9.08582	9.01877	8.9113	P	P	P	P	P	P				ncRNA	FALSE	CGTCTACAGAAACTTCATACAAGTATAGCTGGACGCAACCTTTATATCCGTTTCCAGTCC	lincRNA	chr5	74651004	74652274	+	NONHSAT102204					NONHSAT102204	humanseq43850	NONCODE v4	NONHSAT102204	http://noncode.org/show_rna.php?id=NONHSAT102204	ensembl=ENST00000508070
CUST_77494_PI429545410	0.000557	3.3526	up	14.4934	14.1151	14.094	12.2786	12.5083	12.6797	P	P	P	P	P	P		ZFAS1	Homo sapiens ZNFX1 antisense RNA 1 (ZFAS1), transcript variant 4, non-coding RNA	ncRNA	FALSE	AACCTTCGATCTCCTGACGAGTTTATTGTTGGCCAAAACCAGGCTTTGATTGAACCAGGA	non-coding RNA	chr20	47894714	47905795	+	NR_036658.1					NR_036658.1	humanseq87902	RefSeq	NR_036658.1	http://www.ncbi.nlm.nih.gov/nuccore/NR_036658.1	gi|308082007
CUST_30973_PI429545410	0.00766061	6.59625	up	6.40199	5.02594	5.84985	2.31307	3.23557	3.5642	P	P	P	A	A	A		LOC101929212	PREDICTED: Homo sapiens uncharacterized LOC101929212 (LOC101929212), transcript variant X3, misc_RNA	ncRNA	FALSE	ACACTTTCTAGTTGGAATCTCACCCTGTGAGGTGGGCAAGGTAGTGATATTCCTGTTTGA	misc_RNA					XR_245424.1					XR_245424.1	humanseq83212	RefSeq	XR_245424.1	http://www.ncbi.nlm.nih.gov/nuccore/XR_245424.1	gi|530402840
CUST_66562_PI429545376	0.000149	2.0188	up	8.30662	8.33105	8.47945	7.45205	7.29334	7.33123	P	P	P	P	P	P		linc-BUB1-2	linc-BUB1-2	ncRNA	FALSE	AGAAAGAGACTACCTACTGCATTTCTGTCACTCGCTGAAAAGGACACTCTGTCAGAAAAT	lincRNA	chr2	111953742	112253382	-	TCONS_l2_00014785					TCONS_l2_00014785	humanseq7077	broadlincRNA	TCONS_l2_00014785	http://www.broadinstitute.org/genome_bio/human_lincrnas/?q=TUCP_transcripts_catalog	XLOC_l2_008203
CUST_48707_PI429545384	0.00585911	2.43818	down	5.62147	5.12438	5.65218	6.94665	6.41646	6.89234	P	P	P	P	P	P		RP11-6O2.4-001	RP11-6O2.4-001	ncRNA	FALSE	TTCACTTCTGTTTTCTTTCCCAGAATGACGGTCCTCTCATTTGACCGTGTGCTTTCCGAA	antisense	chr15	99669037	99672011	-	ENST00000566974					ENST00000566974	humanseq24956	Ensembl	ENST00000566974	http://www.ensembl.org/Homo_sapiens/Transcript/Summary?t=ENST00000566974	ENSG00000261054
CUST_49277_PI429545399	0.000937	2.47591	up	6.38097	6.31396	6.14136	5.22681	4.79296	4.89264	P	P	P	P	P	P				ncRNA	FALSE	CTCTACCCAGATCACTTTTGAGACAACCAGTCCAGCTGAGGACAGAGCCAGCGAGGTCCA	lincRNA	chr9	139944739	139948452	-	NONHSAT135660					NONHSAT135660	humanseq55252	NONCODE v4	NONHSAT135660	http://noncode.org/show_rna.php?id=NONHSAT135660	ensembl=ENST00000469106
CUST_95132_PI429545380	0.0211286	2.05532	up	8.34605	7.48282	8.13134	7.01392	6.73109	7.0971	P	P	P	P	P	P		SLC7A11-AS1-003	SLC7A11-AS1-003	ncRNA	FALSE	TACAGTCTAAATGCATACGCATGTTGGGAACCGAAGTCAGCCATCTTCCCTAGGACAAAT	processed_transcript	chr4	139026549	139095731	+	ENST00000512786					ENST00000512786	humanseq19629	Ensembl	ENST00000512786	http://www.ensembl.org/Homo_sapiens/Transcript/Summary?t=ENST00000512786	ENSG00000250033
CUST_41423_PI429545410	0.00576801	2.02237	up	6.8152	7.0352	6.98298	5.58314	6.16717	6.03493	P	P	P	P	P	P		IRAK2	PREDICTED: Homo sapiens interleukin-1 receptor-associated kinase 2 (IRAK2), transcript variant X1, misc_RNA	ncRNA	FALSE	CAGGATGTTACAGAAACTTCGTGGCAAATTGAGATCAATGAGGCCAAAAGGAAACTGATG	misc_RNA					XR_245126.1					XR_245126.1	humanseq84267	RefSeq	XR_245126.1	http://www.ncbi.nlm.nih.gov/nuccore/XR_245126.1	gi|530372395
CUST_82017_PI429545376	0.00510585	2.62109	up	5.1463	5.25115	5.70963	4.26775	3.64776	4.02106	P	P	P	A	A	P		linc-RUSC2	linc-RUSC2	ncRNA	FALSE	CCATTTCCCAGAGCTGTATGAGCCAGGCCAGCACAACCTCTATTTCAACAAGAAAGAATT	lincRNA	chr9	35406751	35483185	+	TCONS_l2_00029708					TCONS_l2_00029708	humanseq8695	broadlincRNA	TCONS_l2_00029708	http://www.broadinstitute.org/genome_bio/human_lincrnas/?q=TUCP_transcripts_catalog	XLOC_l2_014757
CUST_10796_PI429545384	0.00103031	2.6539	up	6.19299	6.02668	6.03539	4.3673	4.80272	4.86071	P	P	P	A	P	P		RP11-91J19.3-001	RP11-91J19.3-001	ncRNA	FALSE	TAGGTCTTGCAGAAGATCTTTGATTAAGCGAGGATTGTGGTGGTCATCAAGAACTGGAAT	antisense	chr8	400714	401343	-	ENST00000607549					ENST00000607549	humanseq21102	Ensembl	ENST00000607549	http://www.ensembl.org/Homo_sapiens/Transcript/Summary?t=ENST00000607549	ENSG00000272293
CUST_76596_PI429545395	9.12e-06	3.41112	down	7.38844	7.34625	7.3784	9.25931	9.10874	9.05577	P	P	P	P	P	P				ncRNA	FALSE	AAGATGTTGACATATTTGAAATCAATGAAGCCTTTGCAGCTGTCTCTGCTGCAATAGTTA	lincRNA	chr6	160183527	160200078	+	NONHSAG045301					NONHSAG045301	humanseq48185	NONCODE v4	NONHSAG045301	http://noncode.org/show_gene.php?id=NONHSAG045301	NONHSAT115873; NONHSAT115874
CUST_18735_PI429545388	1.28e-05	5.16904	up	8.57181	8.49639	8.70162	6.20893	6.10789	6.34331	P	P	P	P	P	P				ncRNA	FALSE	TGATGTTTTAGAAATTTGGTCACCTGGTTTGTAAAGTAAGGTCTTCCTGGGCAGAGTTTT	lincRNA	chr1	185527511	185590112	+	NONHSAG003738					NONHSAG003738	humanseq31997	NONCODE v4	NONHSAG003738	http://noncode.org/show_gene.php?id=NONHSAG003738	NONHSAT008428; NONHSAT008431
CUST_28101_PI429545399	0.0013601	18.9606	up	7.66593	7.59026	7.58316	2.33185	4.10801	3.6647	P	P	P	A	A	A				ncRNA	FALSE	TTGCAATTTAGAGATGAGGCAAGAAATTAGCTCGTCACTCTGTGAACACTGTTCTTCACA	lincRNA	chr8	134271239	134276824	-	NONHSAG051332					NONHSAG051332	humanseq52992	NONCODE v4	NONHSAG051332	http://noncode.org/show_gene.php?id=NONHSAG051332	NONHSAT129223; NONHSAT129224
CUST_64999_PI429545395	0.00688028	2.70013	up	6.69328	7.4872	7.11884	5.81293	5.84068	5.34662	P	P	P	P	P	P				ncRNA	FALSE	CCAATGAGAATTCTACCCAGAATGTGTATAAGATTCCTCCTACCACCACTAAGGCCTTGT	lincRNA	chr6	41247928	41249804	-	NONHSAT112729					NONHSAT112729	humanseq46924	NONCODE v4	NONHSAT112729	http://noncode.org/show_rna.php?id=NONHSAT112729	ensembl=ENST00000589882
CUST_65400_PI429545388	0.000457	3.20808	up	10.3086	10.274	10.6116	8.48041	8.83417	8.83445	P	P	P	P	P	P				ncRNA	FALSE	AGAAAAAGGCCCAGGCTCCTATGACTTCTAGAAGTACATCTACTTGGAGAATACCCAGCA	lincRNA	chr2	231281470	231335232	+	NONHSAT077284					NONHSAT077284	humanseq36958	NONCODE v4	NONHSAT077284	http://noncode.org/show_rna.php?id=NONHSAT077284	PMID:22140575=brain_Pred25907
CUST_44428_PI429545402	0.00744005	2.09051	up	6.61758	6.54057	6.34636	5.65848	5.04583	5.60864	P	P	P	P	P	P				ncRNA	FALSE	GAGGCAAACACTGACCTCTGGTAATTAAAATCCTAGTTCTTTTCTTTTGTCTTTTCCAGG	lincRNA	chr12	120935626	120936296	+	NONHSAT031177					NONHSAT031177	humanseq64629	NONCODE v4	NONHSAT031177	http://noncode.org/show_rna.php?id=NONHSAT031177	ensembl=ENST00000552316
CUST_38615_PI429545406	0.00160605	2.12461	up	12.2398	12.0206	12.1561	11.3075	10.9211	10.9263	P	P	P	P	P	P				ncRNA	FALSE	CAACCTGTGGCCCATGATCCTCACTCTGCTGGTGGACTATACACTCCAGACCTCGCTTAG	lincRNA	chr17	48154763	48156380	+	NONHSAT054582					NONHSAT054582	humanseq74022	NONCODE v4	NONHSAT054582	http://noncode.org/show_rna.php?id=NONHSAT054582	ensembl=ENST00000507771
CUST_91807_PI429545399	9.31e-06	2.48176	up	11.0532	11.0282	10.957	9.75146	9.63073	9.72212	P	P	P	P	P	P				ncRNA	FALSE	CTATGTCTCCAATGGGTCTGTCTACTTTGATACAGCGAAGTTTGCTTCTAGCGAGAAGCA	lincRNA	chr11	3040419	3050287	-	NONHSAT017549					NONHSAT017549	humanseq59847	NONCODE v4	NONHSAT017549	http://noncode.org/show_rna.php?id=NONHSAT017549	ensembl=ENST00000465240
CUST_37331_PI429545395	0.00268651	2.59421	up	7.32304	7.10724	6.79173	5.48519	5.65205	5.95888	P	P	P	P	P	P				ncRNA	FALSE	TCCTCCGAGTAGTCTGGAAAATTAGACTTCTGAGCCTTAATTCATACTTATAAGCAGCTA	lincRNA	chr5	81574240	81575280	+	NONHSAT102485					NONHSAT102485	humanseq43967	NONCODE v4	NONHSAT102485	http://noncode.org/show_rna.php?id=NONHSAT102485	PMID:23040067=HI-LNC561
CUST_72538_PI429545388	0.000554	2.17267	down	6.03989	5.66153	5.8527	6.936	6.96343	7.01311	P	P	P	P	P	P				ncRNA	FALSE	GATAACTCATGCCTTAGAGATATAGGATCTGGAGGAAAGTATGCAGAGCCTGTTTTTGAA	lincRNA	chr3	4345297	4358096	+	NONHSAG034310					NONHSAG034310	humanseq37694	NONCODE v4	NONHSAG034310	http://noncode.org/show_gene.php?id=NONHSAG034310	NONHSAT087623; NONHSAT087624
CUST_44185_PI429545395	0.00159804	5.58722	up	5.42083	5.62355	4.94389	2.33458	3.10028	3.10701	P	P	P	A	A	A				ncRNA	FALSE	CGTAGCGGCCTATGCTCGACGTAGATTTTTTCTTTCTCTTCGGAGCCGTGACGGACTGAA	lincRNA	chr5	141694673	141703982	-	NONHSAT104299					NONHSAT104299	humanseq44690	NONCODE v4	NONHSAT104299	http://noncode.org/show_rna.php?id=NONHSAT104299	ensembl=ENST00000503582
CUST_44985_PI429545380	0.00465501	3.00464	up	6.24424	6.04514	5.74949	4.70626	4.61854	3.9525	P	P	P	A	P	A		FR097295	Putative conserved noncoding region (RNAz)	ncRNA	FALSE	CGGTTTCCTGGGAGAGAGGAACAAACAGCTGGGGCTGGTAGTGAAGGATGGGGACAGCTG	nc_conserved_region	chr19	38925413	38925703	+	FR097295					FR097295	humanseq14547	frnadb v3.4	FR097295	http://www.ncrna.org/frnadb/detail.html?i_name=FR097295	RNZ17409 RNAdb v2.0
CUST_82074_PI429545410	1.53e-05	4.59457	down	5.54371	5.55743	5.48017	7.88706	7.69614	7.59789	P	P	P	P	P	P		PPP2R2B	Homo sapiens protein phosphatase 2, regulatory subunit B, beta (PPP2R2B), transcript variant 11, non-coding RNA	ncRNA	FALSE	AGGTATATCATGACCAGGGACTACTTGACCGTCAAAGTCTGGGATCTCAACATGGAAAAC	non-coding RNA	chr5	145969066	146258348	-	NR_073526.1					NR_073526.1	humanseq88364	RefSeq	NR_073526.1	http://www.ncbi.nlm.nih.gov/nuccore/NR_073526.1	gi|430768622
CUST_56925_PI429545399	0.000671	2.13312	up	12.1285	11.8288	12.115	10.9387	10.8245	11.0302	P	P	P	P	P	P				ncRNA	FALSE	CCACCCATGCAGACTCTCTGAATAACCTAGCCAATATCAAACGAGAACAGGGAAACATTG	lincRNA	chrX	70775663	70776897	+	NONHSAG054733					NONHSAG054733	humanseq56094	NONCODE v4	NONHSAG054733	http://noncode.org/show_gene.php?id=NONHSAG054733	NONHSAT137462; NONHSAT137463
CUST_26869_PI429545406	0.0116055	2.99647	up	7.01779	6.30138	6.97221	5.64412	5.2031	4.69437	P	P	P	P	P	P				ncRNA	FALSE	ACACCTTCAGGACGAACAATATCCAGATCCAGAGCCGGGACCAGAGGCTGCTGACACTGT	lincRNA	chr17	8706112	8722525	-	NONHSAG020789					NONHSAG020789	humanseq72798	NONCODE v4	NONHSAG020789	http://noncode.org/show_gene.php?id=NONHSAG020789	NONHSAT145569; NONHSAT145571; NONHSAT145568; NONHSAT145570
CUST_85588_PI429545376	0.0254274	2.13657	up	5.96035	7.02446	6.33313	5.26898	5.4261	5.33698	P	P	P	A	P	P		linc-AKR1C2-3	linc-AKR1C2-3	ncRNA	FALSE	AAGTGCAAAGAAGCAGGTTTAACCAAGTCCATCGGGGTGTCCAATTTCAATCACAAACTG	lincRNA	chr10	5319062	5327888	-	TCONS_l2_00004090					TCONS_l2_00004090	humanseq9070	broadlincRNA	TCONS_l2_00004090	http://www.broadinstitute.org/genome_bio/human_lincrnas/?q=TUCP_transcripts_catalog	XLOC_l2_001841
CUST_65162_PI429545402	0.000419	2.36551	up	8.32098	8.27105	7.9736	6.9526	7.01017	6.8764	P	P	P	P	P	P				ncRNA	FALSE	ATTCGAGATTTTGTAGAGCACAGTGCCCGCCTGTGCCAACCAGAGGGCATCCACATCTGT	lincRNA	chr14	24563558	24566272	+	NONHSAT035968					NONHSAT035968	humanseq66830	NONCODE v4	NONHSAT035968	http://noncode.org/show_rna.php?id=NONHSAT035968	ensembl=ENST00000560657
CUST_39102_PI429545395	0.00012	2.76439	down	7.40046	7.23818	7.57627	8.85616	8.90211	8.85751	P	P	P	P	P	P				ncRNA	FALSE	AACATACTTCGTTTCTTAGATGCAGAACGAGATGTGTCAGTGGTCAAGAGCAGTTTTAAG	lincRNA	chr5	100222055	100226586	-	NONHSAT103013					NONHSAT103013	humanseq44156	NONCODE v4	NONHSAT103013	http://noncode.org/show_rna.php?id=NONHSAT103013	ensembl=ENST00000507360
CUST_27161_PI429545395	0.000179	2.05042	up	7.67756	7.6824	7.50122	6.67565	6.5071	6.57067	P	P	P	P	P	P				ncRNA	FALSE	ATTTCAATCACAGGGGTTGGATTTCTCAACTGTGTTTTAGAAACTTTTGCCAGCACATTC	lincRNA	chr5	145083466	145176094	-	NONHSAT104384					NONHSAT104384	humanseq42887	NONCODE v4	NONHSAT104384	http://noncode.org/show_rna.php?id=NONHSAT104384	ensembl=ENST00000510594
CUST_50395_PI429545410	0.0304005	2.00729	up	12.7611	13.6222	12.7189	11.9116	12.1925	11.9823	P	P	P	P	P	P		C16orf13	PREDICTED: Homo sapiens chromosome 16 open reading frame 13 (C16orf13), transcript variant X2, misc_RNA	ncRNA	FALSE	AGAGGATGGTGGACATGCCAGCCAACAACAAATGCCTGATCTTCCGGAAAAACTAAGCCC	misc_RNA					XR_243318.1					XR_243318.1	humanseq85175	RefSeq	XR_243318.1	http://www.ncbi.nlm.nih.gov/nuccore/XR_243318.1	gi|530409270
CUST_51007_PI429545376	0.00521733	2.09896	up	8.94547	8.67823	8.65718	7.37014	7.75438	7.94732	P	P	P	P	P	P		linc-USP8	linc-USP8-1	ncRNA	FALSE	AGTACTATCTGGAAAACTGTGCTAATAGTGCCTGATCTACACAAATTTAAGTGACTATAC	lincRNA	chr15	50655997	50660476	+	TCONS_00023262					TCONS_00023262	humanseq5420	broadlincRNA	TCONS_00023262	http://www.broadinstitute.org/genome_bio/human_lincrnas/?q=lincRNA_catalog	XLOC_011248
CUST_64820_PI429545388	0.000362	3.29729	up	12.8495	12.4074	12.5246	10.7489	11.0178	10.851	P	P	P	P	P	P				ncRNA	FALSE	CAGACCTTTTCTGTTTTTCATCCGACATAATCCTACAGGTGCTGTGTTATTCATGGGGCA	lincRNA	chr2	224839869	224847497	-	NONHSAT077159					NONHSAT077159	humanseq36898	NONCODE v4	NONHSAT077159	http://noncode.org/show_rna.php?id=NONHSAT077159	ensembl=ENST00000473202
CUST_82183_PI429545395	0.0019603	2.06307	up	7.98772	8.41667	7.98347	7.05821	7.12007	7.07519	P	P	P	P	P	P				ncRNA	FALSE	AGTTTTTGAGCCGGAAGTTTGTGCTGACAGAACGAGAGGGTGCTCTGAAGTATTTCAACA	lincRNA	chr7	943824	994986	-	NONHSAG046746					NONHSAG046746	humanseq48755	NONCODE v4	NONHSAG046746	http://noncode.org/show_gene.php?id=NONHSAG046746	NONHSAT118672; NONHSAT118673; NONHSAT118674
CUST_6611_PI429545406	6.39e-07	2.14595	up	8.24056	8.21767	8.19214	7.12161	7.13586	7.08806	P	P	P	P	P	P				ncRNA	FALSE	TTCACGGGATCTGTGTGACTTACGGGATTTCGGGTGCCAGCATTTTAAGATCAAATATCT	lincRNA	chr16	4941443	4942180	-	NONHSAT140330					NONHSAT140330	humanseq70675	NONCODE v4	NONHSAT140330	http://noncode.org/show_rna.php?id=NONHSAT140330	ensembl=ENST00000590093
CUST_35906_PI429545402	2.42e-05	3.17838	up	9.71567	9.81417	9.699	8.20164	8.04109	7.98123	P	P	P	P	P	P				ncRNA	FALSE	GCCCTTCAAAGTCATCTGTATCTTCGTCTCTTTCCTCAGCTTTGACTACAAACTGGTGCA		chr12	57619276	57619686	+	NONHSAT028890					NONHSAT028890	humanseq63728	NONCODE v4	NONHSAT028890	http://noncode.org/show_rna.php?id=NONHSAT028890
CUST_45172_PI429545395	0.0346734	2.15444	up	4.93073	5.24628	5.173	3.65527	3.68587	4.68694	P	P	P	A	A	P				ncRNA	FALSE	TTTTCTTCTTAAAGACCCAAGATTTCCAAACTCTGTGGTTGCCTTGCCTAGCTAAAAGGG		chr5	149465929	149466303	-	NONHSAT104536					NONHSAT104536	humanseq44800	NONCODE v4	NONHSAT104536	http://noncode.org/show_rna.php?id=NONHSAT104536
CUST_78955_PI429545384	0.000334	2.08504	down	7.684	7.5005	7.38707	8.52673	8.58246	8.64261	P	P	P	P	P	P				ncRNA	FALSE	CAGCAGATATGGGAAAAGTCAATCGAACAGACTCAGATTAAGAAGACCGGGTTGAAGCTT	lincRNA	chr1	114292143	114302111	-	NONHSAT005331					NONHSAT005331	humanseq28091	NONCODE v4	NONHSAT005331	http://noncode.org/show_rna.php?id=NONHSAT005331	ensembl=ENST00000493212
CUST_11906_PI429545395	0.000178	2.04385	down	10.8603	10.7724	10.6077	11.7991	11.7373	11.7979	P	P	P	P	P	P				ncRNA	FALSE	AGCTGGAATGTCCTGTTGCTGGTATTTCAATTGACTTAAGCCAACTATCCCTTCAGTTAC	lincRNA	chr4	53578424	53580478	+	NONHSAT096369					NONHSAT096369	humanseq41265	NONCODE v4	NONHSAT096369	http://noncode.org/show_rna.php?id=NONHSAT096369	PMID:23040067=HI-LNC487;TO BE PUBLISHED=TCONS_00029804;ensembl=ENST00000411630;refseq=NR_024031
CUST_66971_PI429545384	0.0038749	2.23358	up	5.57352	5.1787	5.40117	3.99007	4.16578	4.51948	P	P	P	A	A	P		AC068499.10-001	AC068499.10-001	ncRNA	FALSE	TGCCAACCTGGGACTTCTCCACTGAGGCCGTATGCTTGTCACACATGGGACTGATGTCCA	antisense	chr19	18315540	18331290	+	ENST00000594805					ENST00000594805	humanseq26844	Ensembl	ENST00000594805	http://www.ensembl.org/Homo_sapiens/Transcript/Summary?t=ENST00000594805	ENSG00000268650
CUST_45663_PI429545399	0.0130522	2.78744	up	5.76553	6.60986	6.90132	5.0759	4.91439	4.84959	P	P	P	A	P	P				ncRNA	FALSE	CAAGGATCACAGAAGCAGTAGAGAACCTTTGAACTCCTAGCCTGTCATCCTATTACAAAG	lincRNA	chr9	128134603	128135045	-	NONHSAT134736					NONHSAT134736	humanseq54877	NONCODE v4	NONHSAT134736	http://noncode.org/show_rna.php?id=NONHSAT134736	ensembl=ENST00000416693
CUST_94106_PI429545388	0.000336	2.63585	up	9.70577	9.42547	9.30011	8.03005	8.11148	8.09502	P	P	P	P	P	P				ncRNA	FALSE	GATGAACAGTTTGTCCCAGATTTTCAGTCTGATAACCATTTCAGAGACAACTGTCTGAAC	lincRNA	chr3	185783793	185823731	-	NONHSAT093798					NONHSAT093798	humanseq39979	NONCODE v4	NONHSAT093798	http://noncode.org/show_rna.php?id=NONHSAT093798	ensembl=ENST00000472868
CUST_66903_PI429545384	0.00645316	2.14767	up	6.18534	6.00979	5.66979	5.08447	4.89428	4.57786	P	P	P	A	P	P		CTD-3131K8.2-003	CTD-3131K8.2-003	ncRNA	FALSE	GGAGCTCAAGAAGAGGACGTCCTATCGAGGTGGCAGGGATTTTCTGAAGGAGGGCGTATT	lincRNA	chr19	17599799	17622698	-	ENST00000596643					ENST00000596643	humanseq26837	Ensembl	ENST00000596643	http://www.ensembl.org/Homo_sapiens/Transcript/Summary?t=ENST00000596643	ENSG00000269439
CUST_33607_PI429545399	0.000916	8.12963	up	7.98876	8.97629	9.03719	5.68696	5.69714	5.54857	P	P	P	P	P	P				ncRNA	FALSE	CCATCAGGATTCACCCTCAAGATTCAACTTCAACATTTTTCAAAGTCCTTCAATAAGAAG	lincRNA	chr9	5131978	5164251	-	NONHSAT130092					NONHSAT130092	humanseq53572	NONCODE v4	NONHSAT130092	http://noncode.org/show_rna.php?id=NONHSAT130092	TO BE PUBLISHED=TCONS_00039524;ensembl=ENST00000510407
CUST_19714_PI429545402	0.000869	5.32187	up	6.89319	7.11929	6.94285	4.57404	5.02511	4.12037	P	P	P	A	P	A				ncRNA	FALSE	GTTTCTTGAAGGAATAGTCAGGGCCTAATGGCAACAAGAAAAATAAATAAGAGTAGTGGT	lincRNA	chr11	124907352	124910859	+	NONHSAG009948					NONHSAG009948	humanseq62055	NONCODE v4	NONHSAG009948	http://noncode.org/show_gene.php?id=NONHSAG009948	NONHSAT024927; NONHSAT024928
CUST_94386_PI429545402	0.00140454	2.04312	up	13.6732	13.3682	13.3611	12.3084	12.4156	12.5862	P	P	P	P	P	P				ncRNA	FALSE	TAACTTCTTTGCTGGTCATTATGACACACCCTACCCACTCCCAAAATCAGACCAGATTGG	lincRNA	chr15	90347215	90348082	-	NONHSAT048341					NONHSAT048341	humanseq69892	NONCODE v4	NONHSAT048341	http://noncode.org/show_rna.php?id=NONHSAT048341	ensembl=ENST00000559887
CUST_60159_PI429545406	0.00134466	2.28209	up	8.41337	8.55784	8.27159	7.45341	7.19269	7.02563	P	P	P	P	P	P				ncRNA	FALSE	AGTGGGGGTGTACGAGTCGGCCAAGTTGATGAATGTGACCCAGACAGCGTGGTCCTCTGC		chr19	2476354	2477124	+	NONHSAT060446					NONHSAT060446	humanseq76285	NONCODE v4	NONHSAT060446	http://noncode.org/show_rna.php?id=NONHSAT060446
CUST_9748_PI429545399	0.0413325	2.35029	down	6.99794	6.82341	6.82607	7.62419	7.78849	8.93326	P	P	P	P	P	P				ncRNA	FALSE	TCAGTAGCCCTACCTGGTGAGGTGATCAAGAGTTTGCTAGCACAAGAGATGAAGAACAAT	lincRNA	chr8	96216684	96822371	+	NONHSAG050809					NONHSAG050809	humanseq51043	NONCODE v4	NONHSAG050809	http://noncode.org/show_gene.php?id=NONHSAG050809	NONHSAT127825; NONHSAT127836; NONHSAT127833; NONHSAT127837; NONHSAT127829; NONHSAT127832; NONHSAT127838; NONHSAT127830; NONHSAT127834; NONHSAT127835; NONHSAT127831; NONHSAT147653
CUST_24001_PI429545380	0.0454733	2.77986	up	11.7891	12.5827	12.5043	11.7109	10.4143	10.3258	P	P	P	P	P	P		FR339713	Putative conserved noncoding region (RNAz)	ncRNA	FALSE	GGCAGGCAGCTCCCTTGCTGTGAGGTCTCCATGTTAAATGTTCAACTAATTAACGTGCTC	nc_conserved_region	chr11	79254203	79254436	+	FR339713					FR339713	humanseq12437	frnadb v3.4	FR339713	http://www.ncrna.org/frnadb/detail.html?i_name=FR339713	RNZ7306 RNAdb v2.0
CUST_29196_PI429545388	0.000483	2.13014	up	6.22341	6.18691	6.43593	5.26009	5.04996	5.26335	P	P	P	A	P	P				ncRNA	FALSE	CTATTGTAATAATAACAGTAAGGGTCTATCCAGGTAGGTCCTGTGTAGCTGAGAACCACT	lincRNA	chr2	121493199	121709339	+	NONHSAG029119					NONHSAG029119	humanseq33109	NONCODE v4	NONHSAG029119	http://noncode.org/show_gene.php?id=NONHSAG029119	NONHSAT074012; NONHSAT074014; NONHSAT074015
CUST_30249_PI429545402	0.00204626	2.15583	down	7.10126	6.57834	6.91548	7.97935	7.92345	8.01699	P	P	P	P	P	P				ncRNA	FALSE	CTGATACTTTGTTTATGGTAGCCTTTCAGCTAGCTGTTTGACAAAGCTGGCAAAGGAGAA	lincRNA	chr12	31464550	31464963	+	NONHSAT027545					NONHSAT027545	humanseq63143	NONCODE v4	NONHSAT027545	http://noncode.org/show_rna.php?id=NONHSAT027545	ensembl=ENST00000538551
CUST_80254_PI429545384	0.00847674	2.33253	down	4.18351	3.73675	3.43672	5.19548	5.07009	4.75709	A	A	A	P	P	P				ncRNA	FALSE	TGCAGAATATACCAGATCCCCAAAATGGATGGAAGAATGCGCCTAAATTGAGCTGTCAGG	lincRNA	chr1	47050218	47069918	-	NONHSAT003026					NONHSAT003026	humanseq28225	NONCODE v4	NONHSAT003026	http://noncode.org/show_rna.php?id=NONHSAT003026	ensembl=ENST00000525888
CUST_68839_PI429545395	0.000582	2.41351	up	5.69846	5.70371	5.72848	4.56557	4.56847	4.18321	P	P	P	A	P	P				ncRNA	FALSE	AGAGCAGCACCGTAAAGTGAAGACAGACATTTATTAGATGAAATTCTGGTTTCACTTTTA	lincRNA	chr6	83078153	83080564	+	NONHSAT113763					NONHSAT113763	humanseq47328	NONCODE v4	NONHSAT113763	http://noncode.org/show_rna.php?id=NONHSAT113763	PMID:23818866=FPKM1_group_27906_transcr
CUST_41580_PI429545406	0.00367549	3.42887	up	8.89621	8.13588	9.02424	7.05888	6.74346	6.92079	P	P	P	P	P	P				ncRNA	FALSE	GGCGTATGTCCCACATTTTCTCCCAGGGTTTGTCAAGGGCTATTTAATGAGTTACTAGAA	lincRNA	chr17	62476464	62480347	-	NONHSAT055280					NONHSAT055280	humanseq74335	NONCODE v4	NONHSAT055280	http://noncode.org/show_rna.php?id=NONHSAT055280	ensembl=ENST00000580490
CUST_66222_PI429545376	0.000257	2.01805	up	8.40416	8.51235	8.24041	7.32833	7.41426	7.37544	P	P	P	P	P	P		linc-BUB1-2	linc-BUB1-2	ncRNA	FALSE	GTCACTACTGCTTTATAATCACCTTTGTAGCCACCAGTGGATTTTGCTCATCAGTATTTT	lincRNA	chr2	111953742	112253382	-	TCONS_l2_00014792					TCONS_l2_00014792	humanseq7043	broadlincRNA	TCONS_l2_00014792	http://www.broadinstitute.org/genome_bio/human_lincrnas/?q=TUCP_transcripts_catalog	XLOC_l2_008203
CUST_36191_PI429545395	0.000301	2.70655	down	8.57484	8.17804	8.40141	9.84489	9.73921	9.87955	P	P	P	P	P	P				ncRNA	FALSE	TTGACCTTTCCAGAGCAAGCACATTAGCAAAGTTTGCCCTCAGTTCCAACTCACAGATGA		chr5	74641423	74646646	+	NONHSAT102202					NONHSAT102202	humanseq43848	NONCODE v4	NONHSAT102202	http://noncode.org/show_rna.php?id=NONHSAT102202
CUST_63512_PI429545402	0.000364	2.04541	up	8.97233	9.13517	8.85436	7.90913	7.91354	8.04202	P	P	P	P	P	P				ncRNA	FALSE	ATAGATCCTGTGGTTCAACTGGATTTCTAGATAGAAGCTGGATTCATGTGATGCCAGAGG	lincRNA	chr14	20793747	20801432	-	NONHSAT035565					NONHSAT035565	humanseq66661	NONCODE v4	NONHSAT035565	http://noncode.org/show_rna.php?id=NONHSAT035565	ensembl=ENST00000555963
CUST_46105_PI429545410	0.000116	2.09807	up	11.0526	11.0244	10.8633	9.83353	9.93054	9.96896	P	P	P	P	P	P		IL20RB	PREDICTED: Homo sapiens interleukin 20 receptor beta (IL20RB), transcript variant X1, misc_RNA	ncRNA	FALSE	ACAAGGGATGAGAGAAGTAGGAAGAGCCTGTTGTCTACAAGTCTAGAAGCAACCATCAGA	misc_RNA					XR_241497.1					XR_241497.1	humanseq84741	RefSeq	XR_241497.1	http://www.ncbi.nlm.nih.gov/nuccore/XR_241497.1	gi|530374791
CUST_63027_PI429545380	0.0304551	2.60693	up	5.23327	5.26992	5.35567	4.6561	3.85047	3.20524	P	P	P	A	A	A		FR089220	Putative conserved noncoding region (RNAz)	ncRNA	FALSE	AAACAAACTGATGAAATGGAAATTGTCATCAGTCATGCCCAGGGAAGAATCCCAAGGGTT	nc_conserved_region	chr3	185765043	185765285	+	FR089220					FR089220	humanseq16367	frnadb v3.4	FR089220	http://www.ncrna.org/frnadb/detail.html?i_name=FR089220	RNZ24689 RNAdb v2.0
CUST_43986_PI429545376	0.0126678	3.71027	up	7.19929	6.59662	7.67062	5.73553	4.67533	5.38111	P	P	P	P	P	P		linc-OLR1-2	linc-OLR1-2	ncRNA	FALSE	TCAAGGTCCTGGAAATGGCTAGAATCTGTCCTGAACTCTTGGCATCTTCTGATACTCAAC	lincRNA	chr12	10433067	10443823	-	TCONS_00021289					TCONS_00021289	humanseq4670	broadlincRNA	TCONS_00021289	http://www.broadinstitute.org/genome_bio/human_lincrnas/?q=lincRNA_catalog	XLOC_010016
CUST_76773_PI429545376	0.00290907	2.07174	up	5.24766	5.6947	5.38449	4.24778	4.35963	4.56691	P	P	P	A	A	P		linc-SGK1-2	linc-SGK1-2	ncRNA	FALSE	GTATTAACCCAATTGGACATCCGTGAAGACACCAAGGCCCAGAGAGATCATAAGAACCTA	lincRNA	chr6	134749377	134846048	-	TCONS_l2_00024923					TCONS_l2_00024923	humanseq8148	broadlincRNA	TCONS_l2_00024923	http://www.broadinstitute.org/genome_bio/human_lincrnas/?q=TUCP_transcripts_catalog	XLOC_l2_013124
CUST_39656_PI429545399	0.00994501	2.00929	down	5.284	5.33645	5.28245	5.87294	6.50787	6.54214	P	P	P	P	P	P				ncRNA	FALSE	CATGGTACAGAGAATAGACTGGATTGGCCAAAAGCAGGCTGCAGTTAATGTGTAAATAAG	lincRNA	chr9	82195141	82264639	+	NONHSAT132017					NONHSAT132017	humanseq54231	NONCODE v4	NONHSAT132017	http://noncode.org/show_rna.php?id=NONHSAT132017	ensembl=ENST00000483597
CUST_53573_PI429545399	0.0081881	3.08764	down	4.20579	5.21435	4.57717	5.98098	6.41559	6.48025	A	P	A	P	P	P				ncRNA	FALSE	ATTCACTTTTACCTGACAGTCCTCTGCAAGAACCATTTTAAAATGCTTGGAATTGTATGT	lincRNA	chrX	37805136	37806028	+	NONHSAT136636					NONHSAT136636	humanseq55718	NONCODE v4	NONHSAT136636	http://noncode.org/show_rna.php?id=NONHSAT136636	ensembl=ENST00000428051
CUST_44493_PI429545388	0.00822331	2.00511	down	8.48071	7.97424	8.59622	9.27489	9.27832	9.50901	P	P	P	P	P	P				ncRNA	FALSE	AAACACATGGAGTCTGAATTTCTTGCTTCTTCTTTCCCTTTCTGACTCTGCATGTGAACC	lincRNA	chr2	65430648	65431992	+	NONHSAT071163					NONHSAT071163	humanseq34726	NONCODE v4	NONHSAT071163	http://noncode.org/show_rna.php?id=NONHSAT071163	PMID:23818866=FPKM1_group_16308_transcr
CUST_63128_PI429545406	0.000284	2.79604	up	7.324	7.61013	7.4463	5.84117	5.93475	6.15435	P	P	P	P	P	P				ncRNA	FALSE	AGGAGCAAGGCCAAGAATCCCGAAGGGAAATGGACTTTGAAGCTGGGCGTCTTCTTGGCT	lincRNA	chr19	11200139	11214944	+	NONHSAG024813					NONHSAG024813	humanseq76606	NONCODE v4	NONHSAG024813	http://noncode.org/show_gene.php?id=NONHSAG024813	NONHSAT061115; NONHSAT061114
CUST_61113_PI429545410	0.0375098	3.19482	up	5.407	5.36217	5.21632	2.56504	4.19468	4.19857	P	P	P	A	A	P		SH3YL1	Homo sapiens SH3 and SYLF domain containing 1 (SH3YL1), transcript variant 8, non-coding RNA	ncRNA	FALSE	AGCAGAGGAAGTCTTCTGCTAAAGAATTACCTCCAAAGCCATTGTCAAGACCACAGCAGT	non-coding RNA	chr2	218135	262786	-	NR_104226.1					NR_104226.1	humanseq86252	RefSeq	NR_104226.1	http://www.ncbi.nlm.nih.gov/nuccore/NR_104226.1	gi|544186133
CUST_19023_PI429545410	7.52e-05	2.83727	up	8.15058	7.89508	7.96835	6.47228	6.43393	6.59428	P	P	P	P	P	P		PXK	PREDICTED: Homo sapiens PX domain containing serine/threonine kinase (PXK), transcript variant X10, misc_RNA	ncRNA	FALSE	CTTAAGATCTTGCTCCTTTATTAACCCTGTAAAGGAGTCTTGTTTATCCTCTAATGGCCA	misc_RNA					XR_245140.1					XR_245140.1	humanseq82007	RefSeq	XR_245140.1	http://www.ncbi.nlm.nih.gov/nuccore/XR_245140.1	gi|530372709
CUST_65108_PI429545406	0.00358326	2.08827	up	7.97632	7.68492	7.67456	6.44619	6.77413	6.92854	P	P	P	P	P	P				ncRNA	FALSE	CCCTGGACCTAAAAGAACTTGCTAATGTTTTCAAGACTACAATTCAGAGGCTGTCTGATT	lincRNA	chr19	16741561	16742298	-	NONHSAT062806					NONHSAT062806	humanseq76814	NONCODE v4	NONHSAT062806	http://noncode.org/show_rna.php?id=NONHSAT062806	ensembl=ENST00000599872
CUST_64022_PI429545402	0.000401	2.79908	down	5.58016	5.21938	5.50992	6.78714	6.91436	7.06282	P	P	P	P	P	P				ncRNA	FALSE	TTACGGAGGTTGGATATATAATGCTTCCCAGAATTGTCTGACTGAACAGGAGGCTGAAAT	lincRNA	chr14	21668238	21675059	-	NONHSAG014414					NONHSAG014414	humanseq66714	NONCODE v4	NONHSAG014414	http://noncode.org/show_gene.php?id=NONHSAG014414	NONHSAT035663; NONHSAT035664; NONHSAT035665
CUST_65990_PI429545388	0.0244789	3.69749	up	5.9715	5.97365	5.75541	4.87181	3.04206	4.12705	P	P	P	A	A	P				ncRNA	FALSE	AATGGGAGGCAGCAACGCACTGGCTTCAGCTTCTTAGCCTGGGAAATACGATGTTCCACA	lincRNA	chr2	233740319	233741067	+	NONHSAT077454					NONHSAT077454	humanseq37021	NONCODE v4	NONHSAT077454	http://noncode.org/show_rna.php?id=NONHSAT077454	ensembl=ENST00000476690
CUST_97891_PI429545380	0.00142494	2.05684	up	7.02087	7.28577	6.97926	5.89438	6.21118	6.05904	P	P	P	P	P	P		ZBED3-AS1-013	ZBED3-AS1-013	ncRNA	FALSE	GTGAGGAGGGAAAGATGGTGCCCACCACATGGAGGCCAGCCTAGGTCTTGTATGAAACCT	antisense	chr5	76384202	76435235	+	ENST00000507749					ENST00000507749	humanseq19911	Ensembl	ENST00000507749	http://www.ensembl.org/Homo_sapiens/Transcript/Summary?t=ENST00000507749	ENSG00000250802
CUST_75125_PI429545388	0.000184	2.20781	down	6.41739	6.26485	6.54593	7.50272	7.59777	7.55555	P	P	P	P	P	P				ncRNA	FALSE	CGGAAAGTTTTATTTACCTGTTTCAAGAGGAATGATAAACGTGAAGTAAAAGTTGCCCAG	lincRNA	chr3	25665842	25666529	-	NONHSAT088712					NONHSAT088712	humanseq37966	NONCODE v4	NONHSAT088712	http://noncode.org/show_rna.php?id=NONHSAT088712	ensembl=ENST00000470132
CUST_71646_PI429545384	0.004571	3.69112	up	7.20483	6.56842	7.46251	5.32688	4.81444	5.44226	P	P	P	A	P	P		RP3-322G13.7-001	RP3-322G13.7-001	ncRNA	FALSE	GTCTGTGTCAAATCAGAAAAAGAACCTGACCGTGAGGACTAGAGTAAGAGGCTGTGAAGA	antisense	chr20	23327578	23332123	-	ENST00000442884					ENST00000442884	humanseq27348	Ensembl	ENST00000442884	http://www.ensembl.org/Homo_sapiens/Transcript/Summary?t=ENST00000442884	ENSG00000234832
CUST_31526_PI429545402	0.00115754	2.00434	up	11.0025	11.261	11.3177	10.3069	10.0577	10.2072	P	P	P	P	P	P				ncRNA	FALSE	TACCCCACCAAGCAAGCTGCTCTGAAAAGGTGGGAGAAGTTGTGACACTTTTGAAAAAAC	lincRNA	chr12	46764581	46766556	-	NONHSAT027860					NONHSAT027860	humanseq63283	NONCODE v4	NONHSAT027860	http://noncode.org/show_rna.php?id=NONHSAT027860	ensembl=ENST00000553252
CUST_38091_PI429545395	5.72e-05	4.1297	up	7.49357	7.61862	7.45075	5.27218	5.54901	5.60364	P	P	P	A	P	P				ncRNA	FALSE	AAGTTTTCTAACAGCAACAATGGTATTTCTGACTTGGCTTTCTTGTATTTCTCTCACGTT	lincRNA	chr5	90598802	90610219	-	NONHSAT102745					NONHSAT102745	humanseq44049	NONCODE v4	NONHSAT102745	http://noncode.org/show_rna.php?id=NONHSAT102745	TO BE PUBLISHED=TCONS_00031872;ensembl=ENST00000511918;refseq=NR_103548
CUST_58428_PI429545402	0.00974719	2.36722	up	6.41307	6.26703	6.21883	5.51655	5.04211	4.61069	P	P	P	P	P	P				ncRNA	FALSE	ACATCGACCAAAAACTTCGCAAGTCTGTTTTCAGCATCAGGGCAAGGAACCTTCTGGAAA	lincRNA	chr13	101768790	101795572	-	NONHSAT034974					NONHSAT034974	humanseq66139	NONCODE v4	NONHSAT034974	http://noncode.org/show_rna.php?id=NONHSAT034974	ensembl=ENST00000467264
CUST_8350_PI429545399	0.000186	4.82672	up	6.80693	6.44433	6.30079	4.13429	4.20035	4.40428	P	P	P	A	A	P				ncRNA	FALSE	ATCAACTTCTGGTTAGAGTTATGGGAAGCGCGGTTATGGACACCAAGAAGAAAAAAGATG	lincRNA	chr7	151534353	151573873	-	NONHSAT124241					NONHSAT124241	humanseq50896	NONCODE v4	NONHSAT124241	http://noncode.org/show_rna.php?id=NONHSAT124241	ensembl=ENST00000474383
CUST_35212_PI429545380	0.00968163	2.19998	up	5.19689	5.97257	5.41585	4.552	4.29161	4.32923	P	P	P	A	A	P		FR147983	Putative conserved noncoding region (RNAz)	ncRNA	FALSE	ATTACTTTAATGAGAATCATTTGGCATTCCTCAAATGTGGGCCTGGTTCTCTTTCTGAGA	nc_conserved_region	chr8	124559281	124559495	+	FR147983					FR147983	humanseq13566	frnadb v3.4	FR147983	http://www.ncrna.org/frnadb/detail.html?i_name=FR147983	RNZ33242 RNAdb v2.0
CUST_69444_PI429545410	0.0285616	3.00367	up	4.81059	5.74025	4.9006	4.07531	3.77032	2.84564	P	P	P	A	A	A		CACNG6	Homo sapiens calcium channel, voltage-dependent, gamma subunit 6 (CACNG6), transcript variant 4, non-coding RNA	ncRNA	FALSE	TATTTTAAATTCTTCACCACGGGGGAGAATGCACGCATCTTTCAGAGAACCACAAAGAAA	non-coding RNA	chr19	54494402	54515920	+	NR_102308.1					NR_102308.1	humanseq87090	RefSeq	NR_102308.1	http://www.ncbi.nlm.nih.gov/nuccore/NR_102308.1	gi|460417319
CUST_41894_PI429545402	0.00711608	2.61507	up	6.75504	7.35005	7.58472	6.07663	5.7062	5.74643	P	P	P	P	P	P				ncRNA	FALSE	AGGGCTGGAAACAAGACGCTCCAGAATCAGGAGCTTCCCCTCAGGAAATAGCATCCTGTG	lincRNA	chr12	109252707	109277547	+	NONHSAT030579					NONHSAT030579	humanseq64362	NONCODE v4	NONHSAT030579	http://noncode.org/show_rna.php?id=NONHSAT030579	ensembl=ENST00000548052
CUST_12458_PI429545388	0.0294146	2.03605	down	4.61885	4.81977	4.15213	5.45172	6.00958	5.20677	A	A	A	P	P	P				ncRNA	FALSE	AGACCACCTCAACCACTGTATTTCCTGGAAAAAGCTAGCAAATGGCTTGAAACTAAGTCA		chr1	154232737	154238979	-	NONHSAT006600					NONHSAT006600	humanseq31329	NONCODE v4	NONHSAT006600	http://noncode.org/show_rna.php?id=NONHSAT006600
CUST_73280_PI429545376	0.000515	2.06413	down	10.7348	10.5429	10.7346	11.5761	11.7204	11.8524	P	P	P	P	P	P		linc-AADAT-2	linc-AADAT-2	ncRNA	FALSE	ATGAGCAGTTCTCTGAAAACATAAAGCTTGGAATACATGAAGACTCTCAAAATCAGAAGA	lincRNA	chr4	171502620	171526135	-	TCONS_l2_00022045					TCONS_l2_00022045	humanseq7775	broadlincRNA	TCONS_l2_00022045	http://www.broadinstitute.org/genome_bio/human_lincrnas/?q=TUCP_transcripts_catalog	XLOC_l2_011348
CUST_50565_PI429545410	0.000143	3.13184	up	10.2611	10.5484	10.189	8.69678	8.61605	8.7446	P	P	P	P	P	P		SLCO4A1	PREDICTED: Homo sapiens solute carrier organic anion transporter family, member 4A1 (SLCO4A1), transcript variant X4, misc_RNA	ncRNA	FALSE	TTCGTTGTAATTTTCTTTACATTCCTCAGCAGCATTCCTGCACTAACGGCAACTCTACGA	misc_RNA					XR_244117.1					XR_244117.1	humanseq85192	RefSeq	XR_244117.1	http://www.ncbi.nlm.nih.gov/nuccore/XR_244117.1	gi|530418676
CUST_91455_PI429545399	0.00247896	2.36485	up	11.1169	11.5356	11.189	9.78171	10.1333	10.2013	P	P	P	P	P	P				ncRNA	FALSE	AGCCCTGGACTCATCATCAATAAACACTGTTACAGCAATTTGTCTCGAGGACTCTGGAAT	lincRNA	chr11	2016360	2022940	-	NONHSAG007409					NONHSAG007409	humanseq59811	NONCODE v4	NONHSAG007409	http://noncode.org/show_gene.php?id=NONHSAG007409	NONHSAT017458; NONHSAT017459; NONHSAT017463; NONHSAT017460; NONHSAT017464; NONHSAT017462; NONHSAT017465; NONHSAT017461; NONHSAT017466; NONHSAT017467; NONHSAT017468; NONHSAT017469; NONHSAT017470; NONHSAT017471; NONHSAT017472; NONHSAT017473; NONHSAT017474
CUST_72309_PI429545380	9.58e-05	2.53296	down	5.28262	5.29576	5.22651	6.49024	6.768	6.56914	P	P	P	P	P	P		RP4-635E18.6-002	RP4-635E18.6-002	ncRNA	FALSE	CGAATTATCAGGCAGCTCAAGAGATAGATTCACTCTCCTGAAATTAGAGATGGGATGCCC	antisense	chr1	11159732	11162108	+	ENST00000447600					ENST00000447600	humanseq17308	Ensembl	ENST00000447600	http://www.ensembl.org/Homo_sapiens/Transcript/Summary?t=ENST00000447600	ENSG00000230337
CUST_78458_PI429545406	0.00670333	4.87373	up	8.72186	8.43788	8.48627	7.02282	6.24906	5.51905	P	P	P	P	P	P				ncRNA	FALSE	TCGAGATCCCCATCATGTGAGCCAGCTTATTTCCAACAGAATCCCCTGGTGTCCACGCTT	lincRNA	chr19	55863124	55864762	-	NONHSAT068024					NONHSAT068024	humanseq78273	NONCODE v4	NONHSAT068024	http://noncode.org/show_rna.php?id=NONHSAT068024	ensembl=ENST00000589879
CUST_82161_PI429545406	0.000293	2.90983	up	8.41239	8.33677	8.47636	6.64089	7.06774	6.89408	P	P	P	P	P	P				ncRNA	FALSE	ACTTTGTGCCCGTGGTATATCATGATCTTACCTGTTGTTTGACTATGAAAAAGAAATTTG	lincRNA	chr20	5548166	5554769	-	NONHSAT078508					NONHSAT078508	humanseq78679	NONCODE v4	NONHSAT078508	http://noncode.org/show_rna.php?id=NONHSAT078508	ensembl=ENST00000473797
CUST_92657_PI429545376	0.0440294	2.14296	down	4.65282	5.91549	5.44272	6.5069	6.54307	6.25987	A	P	P	P	P	P		linc-ZNF624-1	linc-ZNF624-1	ncRNA	FALSE	CTGGAGATGCAGATTGAGAGCCTGAAGGAGGAGCTGGCCTAACTGAAGAAGAACCATGAG	lincRNA	chr17	16721306	16725893	-	TCONS_l2_00011114					TCONS_l2_00011114	humanseq9805	broadlincRNA	TCONS_l2_00011114	http://www.broadinstitute.org/genome_bio/human_lincrnas/?q=TUCP_transcripts_catalog	XLOC_l2_006001
CUST_78131_PI429545399	0.00043	2.49489	up	8.46966	8.63283	8.22142	7.14897	7.06383	7.15417	P	P	P	P	P	P				ncRNA	FALSE	GGAAACTGAGGCACGGAGTGGGAAGGAGCGTTGGTTTCTTAAGGAAACAGCACCTCCCCC	lincRNA	chr10	74033776	74034393	+	NONHSAT013915					NONHSAT013915	humanseq58409	NONCODE v4	NONHSAT013915	http://noncode.org/show_rna.php?id=NONHSAT013915	ensembl=ENST00000471240
CUST_77714_PI429545410	0.0108577	2.17438	up	8.29421	8.78677	8.04344	7.24195	7.46834	7.05232	P	P	P	P	P	P		ABTB1	Homo sapiens ankyrin repeat and BTB (POZ) domain containing 1 (ABTB1), transcript variant 3, non-coding RNA	ncRNA	FALSE	GCCTAGCCCTGAATTGCTTCTCTAAGCTGGTGTTCCCATGCACAGGGCCATTCAGGAAGG	non-coding RNA	chr3	127391780	127399769	+	NR_033429.1					NR_033429.1	humanseq87924	RefSeq	NR_033429.1	http://www.ncbi.nlm.nih.gov/nuccore/NR_033429.1	gi|292658762
CUST_13929_PI429545388	0.000798	2.027	down	9.32974	8.95978	9.12967	10.2097	10.0995	10.1681	P	P	P	P	P	P				ncRNA	FALSE	TGATGCAGATGAGAAGCACCCAGAACATGCTGAGCAGAACATCAGAAAAAGCAAGAAGAA	lincRNA	chr1	156565389	156567916	-	NONHSAT006892					NONHSAT006892	humanseq31481	NONCODE v4	NONHSAT006892	http://noncode.org/show_rna.php?id=NONHSAT006892	ensembl=ENST00000494414
CUST_32861_PI429545395	5.62e-05	4.20929	down	7.31592	6.9695	7.04273	9.13576	9.13664	9.2765	P	P	P	P	P	P				ncRNA	FALSE	ATGTTAAATTAGAAGACACCTACTTTGATAGAGATGTGGAGAAGGCATTTATGAAGGCTA	lincRNA	chr5	43293836	43295959	-	NONHSAG040310					NONHSAG040310	humanseq43491	NONCODE v4	NONHSAG040310	http://noncode.org/show_gene.php?id=NONHSAG040310	NONHSAT101306; NONHSAT101307
CUST_24489_PI429545406	0.000197	2.98548	up	6.20519	5.93038	6.0536	4.44391	4.35282	4.65854	P	P	P	A	A	P				ncRNA	FALSE	AACATGAACTTCGTGAGTTGGCTGTATTCTAAGATTGAAGCTTCGTGGGGTTCTGCTGGT	lincRNA	chr17	4204666	4205993	+	NONHSAT145075					NONHSAT145075	humanseq72554	NONCODE v4	NONHSAT145075	http://noncode.org/show_rna.php?id=NONHSAT145075	ensembl=ENST00000576210
CUST_20181_PI429545395	0.000513	13.0369	up	6.36141	6.61798	6.19482	2.37761	3.36641	2.3166	P	P	P	A	A	A				ncRNA	FALSE	TACGTGCTGGAACTTGAAAGTATGTCCACGCTCAAGATTTCTGTCTCTTCTAAAGCAAGA	lincRNA	chr4	146998998	147029323	-	NONHSAG039047					NONHSAG039047	humanseq42159	NONCODE v4	NONHSAG039047	http://noncode.org/show_gene.php?id=NONHSAG039047	NONHSAT098652; NONHSAT098653
CUST_7112_PI429545402	0.0322107	2.33061	down	4.07019	4.61126	5.23173	5.56032	6.16895	5.84603	A	A	P	P	P	P				ncRNA	FALSE	CTTCCCATTCCTTGATGCATCCTTCTAACTAGAGCAGATACTCGGTGATCTTAAACTGTG	lincRNA	chr11	61580975	61584074	-	NONHSAG008490					NONHSAG008490	humanseq60748	NONCODE v4	NONHSAG008490	http://noncode.org/show_gene.php?id=NONHSAG008490	NONHSAT021710; NONHSAT021711
CUST_28335_PI429545406	0.00269098	2.44939	up	11.6804	12.1671	11.6249	10.3487	10.6268	10.6196	P	P	P	P	P	P				ncRNA	FALSE	TGGCAGCAGCATCTCAGCCCAAGAGAAGATTGAAATGTAGTTTCTTTGCAGGTTATATTC	lincRNA	chr17	16342351	16345332	+	NONHSAT145953					NONHSAT145953	humanseq72955	NONCODE v4	NONHSAT145953	http://noncode.org/show_rna.php?id=NONHSAT145953	TO BE PUBLISHED=TCONS_00015293
CUST_4701_PI429545406	0.00362566	2.16547	up	5.88804	5.8683	5.7833	5.07597	4.47122	4.64841	P	P	P	A	P	P				ncRNA	FALSE	GCGATTACGACGTTGGCTGGGAGAGTCCTCACAATGGCTCGGGGACGTGGGCCTATTCAG	lincRNA	chr16	2140766	2142598	-	NONHSAG018308					NONHSAG018308	humanseq70479	NONCODE v4	NONHSAG018308	http://noncode.org/show_gene.php?id=NONHSAG018308	NONHSAT052052; NONHSAT052053
CUST_91905_PI429545402	0.0111487	2.16196	up	8.23958	8.44435	8.67314	6.93363	7.41834	7.66807	P	P	P	P	P	P				ncRNA	FALSE	AAGTCAGAGTTCATGTTACCTGTTTTAATCACATGAGTATATGTCCCAGTACACAAAAGG	lincRNA	chr15	78206242	78208382	-	NONHSAG017535					NONHSAG017535	humanseq69637	NONCODE v4	NONHSAG017535	http://noncode.org/show_gene.php?id=NONHSAG017535	NONHSAT047468; NONHSAT047469; NONHSAT047470
CUST_71908_PI429545380	0.0163641	2.339	up	5.9104	5.3968	6.12045	4.52658	4.99014	4.23325	P	P	P	A	P	P		RP4-740C4.8-001	RP4-740C4.8-001	ncRNA	FALSE	GAGGGTGGATGCCTGACTAGGGCCTGAAAACAGAGGGCATAGCTTCCAATAAAGCATGGA	sense_intronic	chr1	2309056	2309799	-	ENST00000606280					ENST00000606280	humanseq17266	Ensembl	ENST00000606280	http://www.ensembl.org/Homo_sapiens/Transcript/Summary?t=ENST00000606280	ENSG00000271847
CUST_69222_PI429545376	0.00126486	2.58196	up	6.50876	6.45158	6.45807	4.79296	5.15044	5.36961	P	P	P	A	P	P				ncRNA	FALSE	TTGGACAAGACAGCAAATGCTATTGTCGAAGTTTTCTAAAGAAGAATCTGAAGTGAAATG	lincRNA	chr2	243030783	243102469	+	TCONS_l2_00014353					TCONS_l2_00014353	humanseq7353	broadlincRNA	TCONS_l2_00014353	http://www.broadinstitute.org/genome_bio/human_lincrnas/?q=TUCP_transcripts_catalog	XLOC_l2_007835
CUST_35385_PI429545406	0.000686	3.21412	up	7.07205	6.63358	6.8931	5.22202	5.37274	4.9507	P	P	P	A	P	P				ncRNA	FALSE	TGGTAAAGTCGGCCAGAAGATAAATAATTGAGCCATTGCATTTACTGGATTGTGGTGTTG	lincRNA	chr17	40538956	40540439	-	NONHSAT053709					NONHSAT053709	humanseq73686	NONCODE v4	NONHSAT053709	http://noncode.org/show_rna.php?id=NONHSAT053709	ensembl=ENST00000590776
CUST_36201_PI429545395	0.00088	2.70239	down	7.98694	7.57128	7.51258	9.00432	9.17175	9.19743	P	P	P	P	P	P				ncRNA	FALSE	AATGCTAAGCATATCCCAGCCTACAAGTTGGAAACTCTGATGGAAACTCATGAGCGTGGT	lincRNA	chr5	74650132	74650991	+	NONHSAT102203					NONHSAT102203	humanseq43849	NONCODE v4	NONHSAT102203	http://noncode.org/show_rna.php?id=NONHSAT102203	ensembl=ENST00000515776
CUST_35867_PI429545384	0.00695914	2.08425	up	6.25304	6.71814	6.21842	5.10072	5.35775	5.55256	P	P	P	A	P	P		RP11-214K3.22-001	RP11-214K3.22-001	ncRNA	FALSE	TCCGCCTTCTGAATCGCAGCATCAATTGTTGACTTAAGCAGGCAAAAACTCAAACTACAT	sense_intronic	chr12	124447102	124447364	-	ENST00000602474					ENST00000602474	humanseq23651	Ensembl	ENST00000602474	http://www.ensembl.org/Homo_sapiens/Transcript/Summary?t=ENST00000602474	ENSG00000270048
CUST_64494_PI429545384	0.000275	3.48637	up	9.30865	9.41884	9.33344	7.34615	7.47511	7.8345	P	P	P	P	P	P		CTD-2354A18.1-003	CTD-2354A18.1-003	ncRNA	FALSE	GGAAGACACTTGCAGTGAACAGAGTTATGGAGCAGCAAAAACACAGATCTATTTGGAAAA	processed_transcript	chr18	70993976	71016598	+	ENST00000583942					ENST00000583942	humanseq26580	Ensembl	ENST00000583942	http://www.ensembl.org/Homo_sapiens/Transcript/Summary?t=ENST00000583942	ENSG00000261780
CUST_38625_PI429545406	0.000531	2.40767	up	11.8203	11.6343	11.4274	10.256	10.4002	10.4229	P	P	P	P	P	P				ncRNA	FALSE	CTTGTGCCTTCTTTGTATATAGGCTTCTCACGGCGACCAATAAACAGCTCCCAGTTTGTA	lincRNA	chr17	48163693	48167845	+	NONHSAG022155					NONHSAG022155	humanseq74023	NONCODE v4	NONHSAG022155	http://noncode.org/show_gene.php?id=NONHSAG022155	NONHSAT054583; NONHSAT054584
CUST_92777_PI429545410	0.000609	2.46636	up	11.9632	11.5582	11.8034	10.366	10.472	10.5796	P	P	P	P	P	P				ncRNA	FALSE	ACAATTTGCCTCCATGCCTGAATCTTCTGTCTTGTGGCTTCAGAAACAGCTTAAAATAAT						uc.475+					uc.475+	humanseq89437	UCR	uc.475+
CUST_60985_PI429545388	0.000114	2.0674	down	11.1502	10.9153	11.029	12.0476	12.0998	12.0906	P	P	P	P	P	P				ncRNA	FALSE	AAACTGTAACCAAAGGAGGCATTATGCTTCCAGAAAAATCTCAAGGAAAAGTATTGCAAG	lincRNA	chr2	198365605	198368105	+	NONHSAT076229					NONHSAT076229	humanseq36491	NONCODE v4	NONHSAT076229	http://noncode.org/show_rna.php?id=NONHSAT076229	ensembl=ENST00000463841
CUST_89359_PI429545380	0.0214313	2.10581	down	4.7633	4.25669	3.80243	5.25365	5.25592	5.53598	P	A	A	P	P	P		RP11-755B10.2-001	RP11-755B10.2-001	ncRNA	FALSE	AGACAAGGTCTACTGTTTCTACTTCTGTGTGTTTCTGGATCCAGAGAAAAAACTGCCCTT	antisense	chr3	57614537	57640645	+	ENST00000470427					ENST00000470427	humanseq19043	Ensembl	ENST00000470427	http://www.ensembl.org/Homo_sapiens/Transcript/Summary?t=ENST00000470427	ENSG00000239801
CUST_74405_PI429545388	0.002347	15.8487	up	7.98228	8.97208	8.89473	5.59934	4.10823	4.18266	P	P	P	P	A	P				ncRNA	FALSE	TTCATCACCATTTTTCCTGAGTAGGGCTTAGTTTTATTCTGGAAAGACATCTCCAAGGTG	lincRNA	chr3	15491672	15492386	-	NONHSAT088473					NONHSAT088473	humanseq37889	NONCODE v4	NONHSAT088473	http://noncode.org/show_rna.php?id=NONHSAT088473	ensembl=ENST00000603752
CUST_77441_PI429545380	4.26e-05	4.24536	up	13.2908	12.9926	12.9966	10.9191	11.0511	11.0522	P	P	P	P	P	P		GAS5-008	GAS5-008	ncRNA	FALSE	TGCTTGGGACTCAGAATTCATGATTGAAGAAATGCAGGCAGACCTGTTATCCTAAACTAG	processed_transcript	chr1	173833038	173837127	-	ENST00000449289					ENST00000449289	humanseq17832	Ensembl	ENST00000449289	http://www.ensembl.org/Homo_sapiens/Transcript/Summary?t=ENST00000449289	ENSG00000234741
CUST_58342_PI429545399	0.0198209	2.01144	up	5.47576	5.41665	5.73229	4.06813	4.60609	4.92578	P	P	P	A	P	P				ncRNA	FALSE	TCCCTTGAAACCGGCACTGGGACTTCTCGATCTCTGGAGGCACCTGTTGCAAGTGACAGC	lincRNA	chrX	99986401	99987110	-	NONHSAT137897					NONHSAT137897	humanseq56268	NONCODE v4	NONHSAT137897	http://noncode.org/show_rna.php?id=NONHSAT137897	ensembl=ENST00000491326
CUST_15507_PI429545388	0.000739	4.13208	down	4.65271	5.20552	4.49082	6.76678	6.89875	6.82411	A	P	A	P	P	P				ncRNA	FALSE	CTTCCAAATATGCCACTGACCTTTTGAGTGTGGCTTTGAACAGGAACTTCAACCAGCAGT	lincRNA	chr1	162760511	162782316	+	NONHSAG003299					NONHSAG003299	humanseq31647	NONCODE v4	NONHSAG003299	http://noncode.org/show_gene.php?id=NONHSAG003299	NONHSAT007236; NONHSAT007237; NONHSAT007238; NONHSAT007239
CUST_23777_PI429545384	0.00031	4.3323	up	7.03355	6.64891	6.86264	5.01536	4.63637	4.54798	P	P	P	A	P	P		AC124057.5-001	AC124057.5-001	ncRNA	FALSE	GCTTTTCCACAGTGCAGGCTGGTCAGTTTCCAGGTAGGGATGCGGTGGGGCACGTTTTCT	antisense	chr11	2425745	2429138	+	ENST00000433035					ENST00000433035	humanseq22423	Ensembl	ENST00000433035	http://www.ensembl.org/Homo_sapiens/Transcript/Summary?t=ENST00000433035	ENSG00000230483
CUST_29859_PI429545406	0.0239859	2.0707	down	5.71822	6.58946	5.72001	7.07042	6.94794	7.15968	P	P	P	P	P	P				ncRNA	FALSE	AGATGCACATTGAGAACCTCAAGGAGGAGCTGGCCTACCTGAAGAAGAACCACGAGGAGA	lincRNA	chr17	20417946	20419550	-	NONHSAT146577					NONHSAT146577	humanseq73110	NONCODE v4	NONHSAT146577	http://noncode.org/show_rna.php?id=NONHSAT146577	ensembl=ENST00000581013
CUST_2188_PI429545376	0.0447221	2.06486	up	6.39072	6.43943	5.85705	4.59743	5.29576	5.65587	P	P	P	A	P	P		linc-FGGY-4	linc-FGGY-4	ncRNA	FALSE	GACCCATGGACTGGACAATAACTTTGAGCCATGCAGTCAAAATAAAATGGAATATTTAAG	lincRNA	chr1	59181175	59184660	+	TCONS_00000960					TCONS_00000960	humanseq230	broadlincRNA	TCONS_00000960	http://www.broadinstitute.org/genome_bio/human_lincrnas/?q=lincRNA_catalog	XLOC_000218
CUST_38075_PI429545395	0.00652968	4.57313	up	4.80761	5.46653	4.92225	2.366	2.6584	3.59245	P	P	P	A	A	A				ncRNA	FALSE	TGTTCCTTGATGGGAATGCTGGCTGGTGTGAATGTTCAATCTCCTGAGAAATGTAAATTT	lincRNA	chr5	90597138	90610346	-	NONHSAG041002					NONHSAG041002	humanseq44048	NONCODE v4	NONHSAG041002	http://noncode.org/show_gene.php?id=NONHSAG041002	NONHSAT102743; NONHSAT102744; NONHSAT102745; NONHSAT102746; NONHSAT102747; NONHSAT102749; NONHSAT102748; NONHSAT102750; NONHSAT102751; NONHSAT102752; NONHSAT102754; NONHSAT102755; NONHSAT147346
CUST_29686_PI429545388	0.00138023	5.8399	up	5.40167	5.67885	5.21283	2.99732	2.33292	3.32528	P	P	P	A	A	A				ncRNA	FALSE	CACAGATATTCTAGAGAACTTATCTTTCACTCTTGTAAAAGCCACATATCCACATCTCTT	lincRNA	chr2	239072668	239077516	+	NONHSAT077675					NONHSAT077675	humanseq33158	NONCODE v4	NONHSAT077675	http://noncode.org/show_rna.php?id=NONHSAT077675	ensembl=ENST00000479091
CUST_78511_PI429545399	0.0305795	2.19388	up	5.4489	6.08377	6.02373	4.15769	4.99605	5.0022	P	P	P	A	P	P				ncRNA	FALSE	GATGTTGGGTTGGGAAAGATTCGTGTTTTACTTTAATAAACCTGAAAGAACTGTCGTTTT	lincRNA	chr10	75540423	75541714	-	NONHSAG006222					NONHSAG006222	humanseq58448	NONCODE v4	NONHSAG006222	http://noncode.org/show_gene.php?id=NONHSAG006222	NONHSAT014022; NONHSAT014023
CUST_54705_PI429545410	0.0490479	3.24001	up	6.24968	5.49528	7.26982	4.80563	4.0209	5.10026	P	P	P	A	A	P		LOC101929134	PREDICTED: Homo sapiens uncharacterized LOC101929134 (LOC101929134), misc_RNA	ncRNA	FALSE	ATCACTGGGCATTATCATTTCACACTTTGAGTTCCTGGAGCTGGAAGTACAGAATCCAAA	misc_RNA					XR_249623.1					XR_249623.1	humanseq85610	RefSeq	XR_249623.1	http://www.ncbi.nlm.nih.gov/nuccore/XR_249623.1	gi|530358324
CUST_71134_PI429545410	0.000219	2.73482	down	7.83464	8.15282	7.95077	9.55594	9.40387	9.33276	P	P	P	P	P	P		CRELD2	Homo sapiens cysteine-rich with EGF-like domains 2 (CRELD2), transcript variant 5, non-coding RNA	ncRNA	FALSE	AAACCTGTGTGAGGAAAAACGAAAACTGCTACAATACTCCAGGGAGCTACGTCTGTGTGT	non-coding RNA	chr22	50312277	50321188	+	NR_104295.1					NR_104295.1	humanseq87259	RefSeq	NR_104295.1	http://www.ncbi.nlm.nih.gov/nuccore/NR_104295.1	gi|547235743
CUST_4741_PI429545406	0.00117947	2.16396	up	10.6781	10.3795	10.7309	9.63992	9.38889	9.41865	P	P	P	P	P	P				ncRNA	FALSE	CCAGATACGCAAGAACATCACGGAGACTCTGGTGTCCCTGAGGGTCCACACTGTGGATGA	lincRNA	chr16	2155357	2156105	-	NONHSAT052060					NONHSAT052060	humanseq70483	NONCODE v4	NONHSAT052060	http://noncode.org/show_rna.php?id=NONHSAT052060	ensembl=ENST00000564865
CUST_45192_PI429545395	0.00133885	2.23922	down	6.77607	7.25851	7.13857	8.24086	8.23018	8.19109	P	P	P	P	P	P				ncRNA	FALSE	AGAAGCAAGCCCTTATGTCGGAGCTGAAGATCATGAGTCACCTTGGGCCCCACCTGAACG	lincRNA	chr5	149503732	149505083	-	NONHSAT104539					NONHSAT104539	humanseq44802	NONCODE v4	NONHSAT104539	http://noncode.org/show_rna.php?id=NONHSAT104539	ensembl=ENST00000520229
CUST_17974_PI429545402	0.00016	2.47948	down	6.5407	6.74301	6.4683	7.96961	7.80601	7.9065	P	P	P	P	P	P				ncRNA	FALSE	TGGAGACTGAGACAAAGCTCTTTGAGGACTTGGAGTTCCAGCAGTTGGAGCGGGAGAGCC	lincRNA	chr11	118505696	118510073	+	NONHSAG009774					NONHSAG009774	humanseq61872	NONCODE v4	NONHSAG009774	http://noncode.org/show_gene.php?id=NONHSAG009774	NONHSAT024502; NONHSAT024503
CUST_63888_PI429545406	0.0201508	2.26939	up	7.91438	7.58941	7.62943	5.99516	6.56077	7.03036	P	P	P	P	P	P				ncRNA	FALSE	GCACATGTCCTGGGTGATGGGCAGGAAGAGGGACAGATGTCTGGTGATCAACCATTTGTT	lincRNA	chr19	12885348	12889223	-	NONHSAT061299					NONHSAT061299	humanseq76686	NONCODE v4	NONHSAT061299	http://noncode.org/show_rna.php?id=NONHSAT061299	ensembl=ENST00000592512
CUST_40397_PI429545399	0.0121725	2.06684	up	7.14775	6.97523	7.09922	6.49676	5.81137	5.77178	P	P	P	P	P	P				ncRNA	FALSE	CTTCACATTTCAAATAAGCTGTTTGTTCTGGATGCTGGGGCTTCTGGGTCAAAGGACATG	lincRNA	chr9	90313323	90315132	+	NONHSAT132866					NONHSAT132866	humanseq54311	NONCODE v4	NONHSAT132866	http://noncode.org/show_rna.php?id=NONHSAT132866	ensembl=ENST00000468482
CUST_64424_PI429545410	0.00175818	4.33095	up	9.25987	8.36053	8.9217	6.51351	6.80897	6.87557	P	P	P	P	P	P		ALDH1L2	Homo sapiens aldehyde dehydrogenase 1 family, member L2 (ALDH1L2), transcript variant 2, non-coding RNA	ncRNA	FALSE	CCAAGAAAATAAAGCTGTCAAGGAAAATCTGGGCTAAGAGTAGGATATGAGGGATGATGG	non-coding RNA	chr12	105413561	105478341	-	NR_027752.1					NR_027752.1	humanseq86586	RefSeq	NR_027752.1	http://www.ncbi.nlm.nih.gov/nuccore/NR_027752.1	gi|238814329
CUST_59205_PI429545380	0.00115988	2.16442	up	11.4334	11.7586	11.7735	10.6792	10.5272	10.4172	P	P	P	P	P	P		FR385650	Putative conserved noncoding region (RNAz)	ncRNA	FALSE	TGTGGGTGGGGAGGGGAATCCAATCTCCCTTCCTCTCCATCTGGCCTGGTGGACAAAGGG	nc_conserved_region	chr3	52002298	52002535	+	FR385650					FR385650	humanseq15980	frnadb v3.4	FR385650	http://www.ncrna.org/frnadb/detail.html?i_name=FR385650	RNZ22877 RNAdb v2.0
CUST_64930_PI429545388	0.000648	2.40747	down	5.2188	4.85765	4.84519	6.17232	6.33326	6.21861	P	A	P	P	P	P				ncRNA	FALSE	GAGCAGCTGGATCATTCTGTCCAGTCATATATTAAGGTATGAAATGCCTCTTGGAAATTG	lincRNA	chr2	225702445	225704922	-	NONHSAT077174					NONHSAT077174	humanseq36909	NONCODE v4	NONHSAT077174	http://noncode.org/show_rna.php?id=NONHSAT077174	ensembl=ENST00000472652
CUST_98705_PI429545380	0.00233271	2.13953	up	6.05044	6.103	6.05363	4.81739	5.28864	4.80917	P	P	P	A	P	P		NR2F1-AS1-001	NR2F1-AS1-001	ncRNA	FALSE	GGCTAGATCAGGAAGCCTATGTCAACTATGGAACAACAACTTGCAGCTCATCTCTATTGA	processed_transcript	chr5	92889467	92921354	-	ENST00000513055					ENST00000513055	humanseq19993	Ensembl	ENST00000513055	http://www.ensembl.org/Homo_sapiens/Transcript/Summary?t=ENST00000513055	ENSG00000237187
CUST_92236_PI429545402	0.00209884	2.35018	up	7.1819	6.87817	7.30416	5.90259	6.08819	5.67514	P	P	P	P	P	P				ncRNA	FALSE	TTCTCATTTTTATAACTCCTGCATCATCTGTTACCCTGAAGGATCTGGAGGTAAGAGGCC	lincRNA	chr15	78952986	79025225	+	NONHSAG017572					NONHSAG017572	humanseq69670	NONCODE v4	NONHSAG017572	http://noncode.org/show_gene.php?id=NONHSAG017572	NONHSAT047586; NONHSAT047592; NONHSAT047597; NONHSAT047596
CUST_21807_PI429545388	0.0216743	4.36885	down	3.56823	4.25808	2.59896	5.74471	4.97771	6.08461	A	A	A	P	P	P				ncRNA	FALSE	AGCCATGGAGAACTTTATGCAACAATTAAAGGAAAGTGGCATGACAATGGAGGAGCTAAA	lincRNA	chr1	207271162	207273338	+	NONHSAT009105					NONHSAT009105	humanseq32318	NONCODE v4	NONHSAT009105	http://noncode.org/show_rna.php?id=NONHSAT009105	ensembl=ENST00000470767
CUST_22087_PI429545399	0.00121106	2.59184	down	5.86813	6.25369	5.72295	7.25818	7.27596	7.43256	P	P	P	P	P	P				ncRNA	FALSE	ACCACCGCTTAAATCGGACTGGAACTCACTTGATGGGATTATTCGTTAAATGCGAGTGTT	lincRNA	chr8	72754584	72755648	-	NONHSAG050492					NONHSAG050492	humanseq52345	NONCODE v4	NONHSAG050492	http://noncode.org/show_gene.php?id=NONHSAG050492	NONHSAT127198; NONHSAT127199
CUST_44427_PI429545406	0.0158677	2.32684	up	6.60023	7.58277	6.91765	5.66766	5.80027	5.9776	P	P	P	P	P	P				ncRNA	FALSE	ACTTCTTCTCAGTGTCCCAAAGCCAGAAGAGAGGCTGTTGTTTTTAAAAGCAGGAAAACT	lincRNA	chr17	74536630	74549419	+	NONHSAT056028					NONHSAT056028	humanseq74626	NONCODE v4	NONHSAT056028	http://noncode.org/show_rna.php?id=NONHSAT056028	ensembl=ENST00000587289
CUST_7862_PI429545402	0.00589251	2.25609	up	6.69787	7.38676	7.12236	6.02781	5.72619	5.93153	P	P	P	P	P	P				ncRNA	FALSE	CGCAGGTGGACCGGCTGATCATCTGCGTGTTCCTCGAGAAGGACGAGGACATCTACCGGA	lincRNA	chr11	63766032	63766862	-	NONHSAG008582					NONHSAG008582	humanseq60826	NONCODE v4	NONHSAG008582	http://noncode.org/show_gene.php?id=NONHSAG008582	NONHSAT021926; NONHSAT021927; NONHSAT021928
CUST_39917_PI429545388	0.00142769	2.05632	up	9.47212	9.46714	9.31349	8.17354	8.36364	8.59537	P	P	P	P	P	P				ncRNA	FALSE	CTGCAAAAACTGCAATAGCAAACTGGGATGGATCTATGAGTTTGCCACTGAAGACAGCCA		chr2	30369826	30381647	+	NONHSAT069887					NONHSAT069887	humanseq34231	NONCODE v4	NONHSAT069887	http://noncode.org/show_rna.php?id=NONHSAT069887
CUST_15747_PI429545395	0.000331	2.17858	up	7.62972	7.90132	7.65201	6.53961	6.58209	6.69119	P	P	P	P	P	P				ncRNA	FALSE	ACACTGTTCTTCCCTGGATAACTGAGAAACAAGAGACCATTCTCTGTCTAACTGTGATAA	lincRNA	chr4	89648219	89653172	-	NONHSAT097377					NONHSAT097377	humanseq41673	NONCODE v4	NONHSAT097377	http://noncode.org/show_rna.php?id=NONHSAT097377	ensembl=ENST00000509478
CUST_55158_PI429545399	0.0332602	2.00404	up	7.07104	6.96325	6.65647	5.33797	6.03554	6.30852	P	P	P	P	P	P				ncRNA	FALSE	CTCAAGTGCCATCTTACTTTAAGGGTTTTTCTTGATGATCCCATCTGGACAAGGCAGGAG	lincRNA	chrX	48934589	48937505	-	NONHSAT136991					NONHSAT136991	humanseq55893	NONCODE v4	NONHSAT136991	http://noncode.org/show_rna.php?id=NONHSAT136991	ensembl=ENST00000465431
CUST_15335_PI429545406	0.000464	2.10893	down	11.6595	11.3695	11.3426	12.5386	12.5069	12.5556	P	P	P	P	P	P				ncRNA	FALSE	TTACCACGGTTTTCAGCCATGCTCAGAGAGTGGTTCTTTGTGTAGGTTGTTTAACAGTGT	lincRNA	chr16	59122740	59122995	+	NONHSAT142885					NONHSAT142885	humanseq71589	NONCODE v4	NONHSAT142885	http://noncode.org/show_rna.php?id=NONHSAT142885	ensembl=ENST00000498779
CUST_42525_PI429545380	0.00159526	2.08172	up	7.5876	7.42752	7.21085	6.19029	6.37855	6.48381	P	P	P	P	P	P		FR296909	non-protein coding (noncoding) transcript	ncRNA	FALSE	GGTATGTGCCTTAAACCTGAATGTCTGTAGCCAAAACTTGTTTCCACATTAAGAGTCAGC	ncRNA	chr10	81914895	81915153	-	FR296909					FR296909	humanseq14301	frnadb v3.4	FR296909	http://www.ncrna.org/frnadb/detail.html?i_name=FR296909	HIT000250418 H-invitational v5.0,HIV2478 RNAdb v2.0
CUST_32841_PI429545395	0.000249	2.50519	down	6.00329	5.74528	5.93866	7.28577	7.07205	7.30416	P	P	P	P	P	P				ncRNA	FALSE	TCACCGTTAATAAGGTGTATGATTAATGCTCTGTGCCAGTATTTGCAGGCCTGCCCATTG	lincRNA	chr5	43287703	43290941	+	NONHSAG040308					NONHSAG040308	humanseq43489	NONCODE v4	NONHSAG040308	http://noncode.org/show_gene.php?id=NONHSAG040308	NONHSAT101303; NONHSAT101305
CUST_76563_PI429545402	0.00292758	2.19282	down	12.6797	12.0773	12.4141	13.5386	13.5361	13.4948	P	P	P	P	P	P				ncRNA	FALSE	CCGACGATATTACTAATGAGGAGTACGGAGAATTCTATAAGAGCTTGACCAATGACTGGG	lincRNA	chr14	102550232	102551135	-	NONHSAT040075					NONHSAT040075	humanseq68043	NONCODE v4	NONHSAT040075	http://noncode.org/show_rna.php?id=NONHSAT040075	ensembl=ENST00000560130
CUST_68834_PI429545410	0.000392	2.01063	down	7.61914	7.38344	7.43647	8.40615	8.59913	8.45671	P	P	P	P	P	P		RHOBTB1	Homo sapiens Rho-related BTB domain containing 1 (RHOBTB1), transcript variant 2, non-coding RNA	ncRNA	FALSE	CTCATTCTGTTGGGAGGTCAAATTACCAATGCCAAGGACTGTTGATTTTGTTTTTATTTT	non-coding RNA	chr10	62629197	62760736	-	NR_024554.2					NR_024554.2	humanseq87028	RefSeq	NR_024554.2	http://www.ncbi.nlm.nih.gov/nuccore/NR_024554.2	gi|216548548
CUST_85412_PI429545380	0.0161763	2.04956	down	8.66903	8.25072	8.37322	9.47839	9.06661	9.85392	P	P	P	P	P	P		HOXD-AS1-005	HOXD-AS1-005	ncRNA	FALSE	TTGGCTCTTCCCTAATGTGTGGAACTAATTTTGTTCACTCTGTTTCATGCTGGACCTGGC	antisense	chr2	177041184	177053686	-	ENST00000413969					ENST00000413969	humanseq18641	Ensembl	ENST00000413969	http://www.ensembl.org/Homo_sapiens/Transcript/Summary?t=ENST00000413969	ENSG00000224189
CUST_65559_PI429545395	1.66e-05	6.34718	up	8.70418	8.75055	8.60107	5.93044	6.21811	5.90891	P	P	P	P	P	P				ncRNA	FALSE	TGCTCTACTTCCCCAAATCACTGTGGATTTTGGAAACCAGCAGAAAGAGGAAAGAGGTAG		chr6	43737961	43738756	+	NONHSAT112918					NONHSAT112918	humanseq46983	NONCODE v4	NONHSAT112918	http://noncode.org/show_rna.php?id=NONHSAT112918
CUST_47946_PI429545395	0.0475964	2.12105	down	5.06482	5.0627	4.001	5.50467	5.9941	5.88408	P	A	A	P	P	P				ncRNA	FALSE	ATAATATCACTTCTTTTCCAGAGTCCCAAGAAGGAACTCGGCTCTTCAGAGATTCAGGAC	lincRNA	chr5	175570082	175574870	-	NONHSAT105302					NONHSAT105302	humanseq45104	NONCODE v4	NONHSAT105302	http://noncode.org/show_rna.php?id=NONHSAT105302	TO BE PUBLISHED=TCONS_00031356
CUST_27571_PI429545406	0.00554375	3.65156	up	6.14309	6.76377	7.30117	5.02269	4.79499	4.78481	P	P	P	A	P	P				ncRNA	FALSE	TCCTTCAGAGGAGGCAGCAGTATCATATCACAGATGTAAAAATGATGGAACAAAGGCTCT		chr17	14682003	14744596	+	NONHSAT145780					NONHSAT145780	humanseq72876	NONCODE v4	NONHSAT145780	http://noncode.org/show_rna.php?id=NONHSAT145780
CUST_50214_PI429545406	0.00870779	2.90198	up	13.2865	14.3028	13.5518	11.9809	12.2273	12.3218	P	P	P	P	P	P				ncRNA	FALSE	ACTGGATCGCATTGCTGAGAACTTCAAGGTCTTTGACTTTGAACTGAGCAGCCAGGATAT	lincRNA	chr18	8545632	8546815	+	NONHSAT057176					NONHSAT057176	humanseq75226	NONCODE v4	NONHSAT057176	http://noncode.org/show_rna.php?id=NONHSAT057176	ensembl=ENST00000584733
